# Supplementary material for: Cross-species analysis of SHH medulloblastoma models reveals significant inhibitory effects of trametinib on tumor progression
Source: Cell Death Discov. 2023 Sep 19;9:347. doi: 10.1038/s41420-023-01646-0 (PMC10509237; doi:10.1038/s41420-023-01646-0)
Supplement: Supplementary file 4 — Supplementary Datasets [file 41420_2023_1646_MOESM4_ESM.xlsx]

## Sheet: Supplementary Data 1
Supplementary Data 1: Hallmark gene sets (p<0.05) significantly enriched in genes that are downregulated in trametinib-treated tumorspheres
	Tram_vs_DMSO.D3.h.all			Tram_vs_DMSO.D7.h.all
NAME	NES.1	NOM.p.val.1	FDR.q.val.1	NES.2	NOM.p.val.2	FDR.q.val.2
HALLMARK_E2F_TARGETS	-2.23384	0	0	-2.18849	0	0
HALLMARK_MYC_TARGETS_V1	-2.21409	0	0	-2.03598	0	0
HALLMARK_G2M_CHECKPOINT	-1.96415	0	0.0087495	-2.16775	0	0
HALLMARK_TNFA_SIGNALING_VIA_NFKB	-1.96616	0	0.011666	-1.82651	0	0
HALLMARK_IL6_JAK_STAT3_SIGNALING	-1.9301	0.003012	0.0100417	-1.45752	0.014068	0.0248618
HALLMARK_MYC_TARGETS_V2	-1.86853	0.0072254	0.0161612	-1.62542	0.0024845	0.0046588
HALLMARK_INFLAMMATORY_RESPONSE	-1.79733	0.0013717	0.0239079	-1.63214	0	0.0047115
HALLMARK_INTERFERON_GAMMA_RESPONSE	-1.77401	0	0.0235812	-1.35671	0.0146597	0.0607368
HALLMARK_MITOTIC_SPINDLE	-1.26777	0.0736976	0.138771	-1.75075	0	0.0008484
HALLMARK_EPITHELIAL_MESENCHYMAL_TRANSITION	-1.73092	0.0039012	0.0272795	-1.70318	0	0.00283
HALLMARK_MTORC1_SIGNALING	-1.71469	0.0024691	0.0270316	-1.53743	0.0010428	0.0103131
HALLMARK_ALLOGRAFT_REJECTION	-1.70231	0.0052425	0.0272793	-1.63423	0	0.0053005
HALLMARK_DNA_REPAIR	-1.5046	0.0191571	0.0559974	-1.64781	0	0.0050086
HALLMARK_UNFOLDED_PROTEIN_RESPONSE	-1.61753	0.0123457	0.0407988	-1.42951	0.0131148	0.0340696
HALLMARK_GLYCOLYSIS	-1.59702	0.0177215	0.0422525	-1.48551	0.0031881	0.0189807
HALLMARK_HYPOXIA	-1.38155	0.0353535	0.104028	-1.59388	0.0010707	0.0057081
HALLMARK_COMPLEMENT	-1.59341	0.0211361	0.040182	-1.56865	0	0.0081516
HALLMARK_APOPTOSIS	-1.54119	0.0190476	0.0486764	-1.54992	0.0010684	0.0100912
HALLMARK_APICAL_SURFACE	-1.47541	0.0466563	0.0628381	-1.54786	0.0164975	0.0096602
HALLMARK_ANDROGEN_RESPONSE	-1.37838	0.0522696	0.100949	-1.5379	0.0069525	0.0108595
HALLMARK_OXIDATIVE_PHOSPHORYLATION	-1.33232	0.0390921	0.112456	-1.47457	0.0031983	0.0210643
HALLMARK_CHOLESTEROL_HOMEOSTASIS	-1.30971	0.0965418	0.112362	-1.42736	0.0295159	0.0331919
HALLMARK_PI3K_AKT_MTOR_SIGNALING	-1.31169	0.0808219	0.119081	-1.40724	0.0226501	0.0400119
HALLMARK_REACTIVE_OXYGEN_SPECIES_PATHWAY	-1.33493	0.11252	0.114813	-1.39246	0.0547264	0.045458
HALLMARK_UV_RESPONSE_UP	-1.05623	0.342003	0.387135	-1.3901	0.0206746	0.0448281

## Sheet: Supplementary Data 2
Supplementary Data 2: GO biological processes (p<0.05) significantly enriched in genes that are upregulated and downregulated in trametinib-treated tumorspheres
	Tram_vs_DMSO.D3.c5.go.bp			Tram_vs_DMSO.D7.c5.go.bp
NAME	NES.1	NOM.p.val.1	FDR.q.val.1	NES.2	NOM.p.val.2	FDR.q.val.2
GOBP_CILIUM_MOVEMENT	1.84789	0	0.10357	2.57769	0	0
GOBP_AXONEME_ASSEMBLY	2.04671	0	0.0080966	2.55825	0	0
GOBP_CILIUM_OR_FLAGELLUM_DEPENDENT_CELL_MOTILITY	1.72337	0	0.172191	2.46735	0	0
GOBP_EXTRACELLULAR_TRANSPORT	1.76041	0.0053333	0.131878	2.4057	0	0
GOBP_AXONEMAL_DYNEIN_COMPLEX_ASSEMBLY	2.11745	0	0.0010643	2.27125	0	0
GOBP_CYTOPLASMIC_TRANSLATION	-2.06811	0	0.536316	-2.26931	0	0
GOBP_SPERM_MOTILITY	1.66694	0	0.25158	2.23224	0	0
GOBP_MICROTUBULE_BUNDLE_FORMATION	1.96716	0	0.0197314	2.22985	0	0
GOBP_INTRACILIARY_TRANSPORT	1.45908	0.0310734	0.387506	2.19926	0	0.0001149
GOBP_MOTILE_CILIUM_ASSEMBLY	1.39082	0.0512821	0.430085	2.15932	0	0.0002014
GOBP_CILIUM_ORGANIZATION	1.32489	0	0.488486	2.11753	0	0.0004646
GOBP_INNER_DYNEIN_ARM_ASSEMBLY	1.82162	0.0025	0.103802	2.09201	0	0.000512
GOBP_DNA_DEPENDENT_DNA_REPLICATION	-2.06993	0	1	-2.01872	0	0
GOBP_RIBOSOME_BIOGENESIS	-2.06393	0	0.384988	-1.84727	0	0.0032999
GOBP_SISTER_CHROMATID_SEGREGATION	-1.81591	0.005	0.415109	-2.05783	0	0
GOBP_REGULATION_OF_CILIUM_MOVEMENT	1.42662	0.0631313	0.422346	2.04848	0	0.0014989
GOBP_MITOTIC_SISTER_CHROMATID_SEGREGATION	-1.75877	0	0.309562	-2.04736	0	0
GOBP_SPERM_FLAGELLUM_ASSEMBLY	1.09264	0.324675	0.61792	2.0343	0	0.0021819
GOBP_SEMAPHORIN_PLEXIN_SIGNALING_PATHWAY	2.03032	0	0.0090065	1.41728	0.0324074	0.498408
GOBP_NUCLEAR_CHROMOSOME_SEGREGATION	-1.84823	0	0.416742	-2.01316	0	0
GOBP_CHROMOSOME_SEGREGATION	-1.86295	0	0.451434	-2.01281	0	0
GOBP_CHOLESTEROL_EFFLUX	2.00456	0	0.0111125	1.19781	0.158139	0.685331
GOBP_REGULATION_OF_DNA_DEPENDENT_DNA_REPLICATION	-1.86056	0.0075873	0.431994	-2.00091	0	0
GOBP_RIBOSOMAL_SMALL_SUBUNIT_BIOGENESIS	-1.9816	0.0014205	0.863828	-1.83715	0	0.0036064
GOBP_METAPHASE_ANAPHASE_TRANSITION_OF_CELL_CYCLE	-1.87496	0.0044643	0.552102	-1.98134	0	0.0001252
GOBP_MITOTIC_NUCLEAR_DIVISION	-1.52577	0.0106888	0.301707	-1.97312	0	0.0001113
GOBP_DNA_GEOMETRIC_CHANGE	-1.90477	0.0013514	0.67366	-1.97142	0	0.0001001
GOBP_RIBONUCLEOPROTEIN_COMPLEX_BIOGENESIS	-1.97005	0	0.770142	-1.81856	0	0.0047405
GOBP_RIBOSOMAL_LARGE_SUBUNIT_BIOGENESIS	-1.96251	0.0058309	0.68516	-1.83492	0	0.0035334
GOBP_RRNA_METABOLIC_PROCESS	-1.95766	0	0.610101	-1.78915	0	0.0083948
GOBP_ESTABLISHMENT_OR_MAINTENANCE_OF_MONOPOLAR_CELL_POLARITY	1.95757	0	0.0209588	1.61172	0.0080645	0.302501
GOBP_OUTER_DYNEIN_ARM_ASSEMBLY	1.64849	0.0069767	0.245153	1.94621	0	0.0100791
GOBP_NEGATIVE_REGULATION_OF_NUCLEAR_DIVISION	-1.79371	0.010989	0.331952	-1.94026	0	0.000202
GOBP_NEGATIVE_REGULATION_OF_CHROMOSOME_ORGANIZATION	-1.4913	0.02391	0.312292	-1.93282	0	0.0002535
GOBP_CENTROMERE_COMPLEX_ASSEMBLY	-1.81495	0.0015674	0.400501	-1.93134	0	0.0003596
GOBP_CHROMOSOME_SEPARATION	-1.87442	0.0043042	0.514309	-1.9231	0	0.0005641
GOBP_CELL_CYCLE_DNA_REPLICATION	-1.87294	0.0030628	0.484302	-1.91582	0	0.0006932
GOBP_ATTACHMENT_OF_SPINDLE_MICROTUBULES_TO_KINETOCHORE	-1.55462	0.0364501	0.287714	-1.91509	0	0.0007089
GOBP_RIBOSOME_ASSEMBLY	-1.915	0.0061538	0.71314	-1.83032	0	0.0037515
GOBP_KINETOCHORE_ORGANIZATION	-1.65366	0.0206186	0.258393	-1.90879	0	0.0007228
GOBP_REGULATION_OF_MITOTIC_SISTER_CHROMATID_SEGREGATION	-1.79473	0.0077399	0.339953	-1.90543	0	0.0008739
GOBP_DNA_REPLICATION	-1.81747	0	0.429823	-1.89889	0	0.0008808
GOBP_REGULATION_OF_CHROMOSOME_ORGANIZATION	-1.67251	0.0089859	0.265882	-1.89863	0	0.0008441
GOBP_RECOMBINATIONAL_REPAIR	-1.8902	0.002584	0.602517	-1.81029	0	0.0053882
GOBP_MEIOTIC_CELL_CYCLE	-1.5959	0.0138539	0.267864	-1.88863	0	0.0013752
GOBP_MEIOTIC_CELL_CYCLE_PROCESS	-1.61816	0.0079051	0.26751	-1.88842	0	0.0013223
GOBP_NEGATIVE_REGULATION_OF_METAPHASE_ANAPHASE_TRANSITION_OF_CELL_CYCLE	-1.82113	0.0031299	0.440571	-1.88681	0	0.0013112
GOBP_ORGANELLE_FISSION	-1.52154	0.0045351	0.300734	-1.87678	0	0.0017357
GOBP_NEGATIVE_REGULATION_OF_MITOTIC_CELL_CYCLE_PHASE_TRANSITION	-1.48207	0.0238727	0.315285	-1.87639	0	0.0016759
GOBP_NCRNA_PROCESSING	-1.86497	0	0.474316	-1.68339	0	0.0334846
GOBP_CHROMOSOME_LOCALIZATION	-1.60271	0.0071942	0.266285	-1.86132	0	0.0024306
GOBP_METAPHASE_PLATE_CONGRESSION	-1.57547	0.0161054	0.285516	-1.85632	0	0.002909
GOBP_CELL_CYCLE_CHECKPOINT_SIGNALING	-1.60612	0.0132979	0.267651	-1.85423	0	0.0029448
GOBP_CELL_DIFFERENTIATION_INVOLVED_IN_EMBRYONIC_PLACENTA_DEVELOPMENT	-1.73007	0.005059	0.287748	-1.85324	0	0.0029479
GOBP_CELLULAR_RESPONSE_TO_IONIZING_RADIATION	-1.85304	0.005997	0.427293	-1.79407	0	0.0073558
GOBP_REGULATION_OF_UBIQUITIN_PROTEIN_TRANSFERASE_ACTIVITY	-1.44072	0.0521327	0.344381	-1.85021	0	0.0030692
GOBP_POSITIVE_REGULATION_OF_CELL_CYCLE_PROCESS	-1.50187	0.0195599	0.305756	-1.84575	0	0.0032927
GOBP_MITOTIC_CELL_CYCLE_PHASE_TRANSITION	-1.63328	0.0022779	0.255498	-1.8456	0	0.0032037
GOBP_NEGATIVE_REGULATION_OF_RESPONSE_TO_DNA_DAMAGE_STIMULUS	-1.46109	0.0264706	0.333288	-1.8434	0	0.0032792
GOBP_CELL_CYCLE_G2_M_PHASE_TRANSITION	-1.47017	0.0223097	0.325939	-1.84097	0	0.003376
GOBP_MITOTIC_CELL_CYCLE_CHECKPOINT_SIGNALING	-1.64093	0.0107817	0.25741	-1.83808	0	0.0035953
GOBP_REGULATION_OF_MITOTIC_CELL_CYCLE_PHASE_TRANSITION	-1.58092	0.0072029	0.282173	-1.83685	0	0.0035447
GOBP_DOUBLE_STRAND_BREAK_REPAIR	-1.83355	0	0.430365	-1.72127	0	0.0222928
GOBP_REGULATION_OF_UBIQUITIN_PROTEIN_LIGASE_ACTIVITY	-1.56242	0.0306122	0.284961	-1.82923	0	0.0038469
GOBP_REGULATION_OF_CELL_CYCLE_G2_M_PHASE_TRANSITION	-1.48749	0.0228802	0.311976	-1.82745	0	0.004048
GOBP_TRANSLATIONAL_INITIATION	-1.51293	0.0217391	0.303552	-1.827	0	0.0040476
GOBP_DNA_CONFORMATION_CHANGE	-1.51009	0.0095579	0.302894	-1.82227	0	0.0045742
GOBP_DNA_UNWINDING_INVOLVED_IN_DNA_REPLICATION	-1.76398	0	0.329002	-1.81902	0	0.0048924
GOBP_MITOTIC_METAPHASE_PLATE_CONGRESSION	-1.51381	0.0383481	0.303134	-1.8187	0	0.004815
GOBP_NEGATIVE_REGULATION_OF_DNA_REPAIR	-1.4577	0.037037	0.334046	-1.81826	0.0013141	0.0046494
GOBP_NEGATIVE_REGULATION_OF_CELL_CYCLE_PHASE_TRANSITION	-1.43779	0.0247525	0.343579	-1.81482	0	0.004962
GOBP_NEGATIVE_REGULATION_OF_UBIQUITIN_PROTEIN_TRANSFERASE_ACTIVITY	-1.61997	0.0144928	0.270494	-1.81069	0	0.0054508
GOBP_CELL_CYCLE_PHASE_TRANSITION	-1.55689	0.0033076	0.28773	-1.8084	0	0.0056155
GOBP_BRANCHING_INVOLVED_IN_BLOOD_VESSEL_MORPHOGENESIS	-1.80367	0.0045802	0.393628	-1.67075	0.0040377	0.0384376
GOBP_DNA_REPLICATION_INITIATION	-1.76019	0.0047847	0.314007	-1.80225	0	0.0064739
GOBP_MICROTUBULE_CYTOSKELETON_ORGANIZATION_INVOLVED_IN_MITOSIS	-1.27688	0.0920716	0.45069	-1.80162	0	0.0064844
GOBP_MEIOTIC_CHROMOSOME_SEGREGATION	-1.73458	0.0135747	0.300381	-1.8	0	0.0066828
GOBP_POSITIVE_REGULATION_OF_DNA_BIOSYNTHETIC_PROCESS	-1.51021	0.0274809	0.303953	-1.79954	0	0.0066554
GOBP_RESPONSE_TO_INTERLEUKIN_4	-1.79813	0.0016207	0.39201	-1.64674	0.0053121	0.0475651
GOBP_REGULATION_OF_DNA_REPLICATION	-1.61575	0.0096552	0.264033	-1.79775	0	0.0068285
GOBP_RESPONSE_TO_IONIZING_RADIATION	-1.78993	0.0027473	0.329974	-1.73234	0	0.0202176
GOBP_RIBOSOMAL_LARGE_SUBUNIT_ASSEMBLY	-1.72674	0.0115702	0.288726	-1.78772	0.0013889	0.0085009
GOBP_POSITIVE_REGULATION_OF_CELL_CYCLE_PHASE_TRANSITION	-1.66866	0.0112518	0.261377	-1.78622	0	0.0085878
GOBP_PROTEIN_LOCALIZATION_TO_CHROMOSOME_CENTROMERIC_REGION	-1.71025	0.0066445	0.277893	-1.7848	0	0.0086576
GOBP_REGULATION_OF_CELL_CYCLE_PHASE_TRANSITION	-1.49285	0.0117233	0.311442	-1.78315	0	0.0088444
GOBP_DNA_RECOMBINATION	-1.77675	0	0.337969	-1.7017	0	0.0272567
GOBP_CHAPERONE_MEDIATED_PROTEIN_FOLDING	-1.62926	0.0118694	0.258289	-1.7749	0	0.0107061
GOBP_RIBONUCLEOPROTEIN_COMPLEX_SUBUNIT_ORGANIZATION	-1.7747	0.0012453	0.333287	-1.77475	0	0.0105655
GOBP_MEIOSIS_I_CELL_CYCLE_PROCESS	-1.52089	0.0217707	0.299301	-1.77463	0	0.0104436
GOBP_PROTEIN_LOCALIZATION_TO_CONDENSED_CHROMOSOME	-1.68086	0.0115894	0.25987	-1.77408	0	0.0104954
GOBP_POSITIVE_REGULATION_OF_CELL_CYCLE	-1.45673	0.0167464	0.335012	-1.77113	0	0.0109819
GOBP_CHROMOSOME_ORGANIZATION_INVOLVED_IN_MEIOTIC_CELL_CYCLE	-1.73458	0.0043796	0.294919	-1.76903	0	0.0113298
GOBP_NEGATIVE_REGULATION_OF_CELL_CYCLE_PROCESS	-1.45321	0.0217391	0.332906	-1.76584	0	0.011955
GOBP_REGULATION_OF_CELL_CYCLE_CHECKPOINT	-1.55278	0.0242718	0.288161	-1.76197	0.0013106	0.0125375
GOBP_NUCLEOSIDE_MONOPHOSPHATE_BIOSYNTHETIC_PROCESS	-1.76113	0.0091884	0.326885	-1.68195	0.0012739	0.0333507
GOBP_POSITIVE_REGULATION_OF_MITOTIC_CELL_CYCLE_PHASE_TRANSITION	-1.75452	0.0071736	0.304677	-1.71816	0	0.0231139
GOBP_DNA_BIOSYNTHETIC_PROCESS	-1.5688	0.0141935	0.288617	-1.74895	0	0.0160825
GOBP_PROTEIN_FOLDING	-1.74659	0.0025189	0.307184	-1.64912	0	0.0464922
GOBP_SIGNAL_TRANSDUCTION_BY_P53_CLASS_MEDIATOR	-1.53703	0.0248042	0.298685	-1.74605	0	0.0169357
GOBP_POSITIVE_REGULATION_OF_TELOMERASE_ACTIVITY	-1.50958	0.039557	0.302705	-1.74587	0.0040107	0.0167836
GOBP_NEGATIVE_REGULATION_OF_REPRODUCTIVE_PROCESS	-1.49846	0.0401235	0.309452	-1.74453	0	0.0168901
GOBP_NEGATIVE_REGULATION_OF_CELL_CYCLE_G2_M_PHASE_TRANSITION	-1.31843	0.0953757	0.421659	-1.74011	0	0.0184229
GOBP_NEGATIVE_REGULATION_OF_PROTEIN_MODIFICATION_BY_SMALL_PROTEIN_CONJUGATION_OR_REMOVAL	-1.31808	0.083926	0.42177	-1.7395	0.0011696	0.0183826
GOBP_POSITIVE_REGULATION_OF_MIRNA_TRANSCRIPTION	-1.73751	0.0061633	0.300593	-1.72382	0.0025094	0.0213359
GOBP_REGULATION_OF_MITOTIC_CELL_CYCLE	-1.39128	0.0217143	0.36846	-1.7375	0	0.0188848
GOBP_SPINDLE_ASSEMBLY	-1.08072	0.30068	0.634791	-1.73734	0	0.0186938
GOBP_SISTER_CHROMATID_COHESION	-1.57422	0.0167683	0.286203	-1.73188	0.001224	0.0201578
GOBP_KINETOCHORE_ASSEMBLY	-1.52111	0.0376432	0.300248	-1.73173	0.0014577	0.0200057
GOBP_RIBOSOMAL_SMALL_SUBUNIT_ASSEMBLY	-1.71627	0.0100334	0.279599	-1.7305	0	0.0202054
GOBP_NEGATIVE_REGULATION_OF_DOUBLE_STRAND_BREAK_REPAIR_VIA_HOMOLOGOUS_RECOMBINATION	-1.47449	0.0500782	0.324429	-1.72734	0	0.0211941
GOBP_MITOTIC_SPINDLE_ORGANIZATION	-1.17443	0.166893	0.541598	-1.72716	0	0.0210691
GOBP_PROTEIN_LOCALIZATION_TO_CHROMOSOME	-1.60451	0.0183099	0.264919	-1.72687	0	0.0209694
GOBP_MATERNAL_PROCESS_INVOLVED_IN_FEMALE_PREGNANCY	-1.25415	0.140867	0.475257	-1.72682	0	0.020739
GOBP_CYTOPLASMIC_TRANSLATIONAL_INITIATION	-1.59051	0.0193237	0.276246	-1.72498	0.0013755	0.0211955
GOBP_MITOTIC_SPINDLE_ASSEMBLY	-0.869958	0.697329	0.861174	-1.72388	0	0.0215438
GOBP_NEGATIVE_REGULATION_OF_MITOTIC_CELL_CYCLE	-1.23984	0.100248	0.492251	-1.71957	0	0.0228389
GOBP_CHROMOSOME_CONDENSATION	-1.28406	0.151181	0.453403	-1.71721	0.0025253	0.0232387
GOBP_REGULATION_OF_DNA_BINDING	-1.5673	0.0136612	0.2849	-1.71298	0	0.0250064
GOBP_LYMPHOCYTE_APOPTOTIC_PROCESS	-1.09859	0.309924	0.614821	-1.71177	0.0012225	0.0252627
GOBP_REGULATION_OF_DOUBLE_STRAND_BREAK_REPAIR_VIA_HOMOLOGOUS_RECOMBINATION	-1.52597	0.0218341	0.304112	-1.70877	0.002381	0.0262039
GOBP_CELLULAR_RESPONSE_TO_HEAT	-1.35447	0.0799373	0.401749	-1.7063	0.0012136	0.027008
GOBP_PROTEIN_REFOLDING	-1.45606	0.0678261	0.333171	-1.70553	0.0014245	0.0270603
GOBP_POSITIVE_REGULATION_OF_CHROMOSOME_ORGANIZATION	-1.68952	0.0114286	0.266917	-1.70512	0	0.0269941
GOBP_REGULATION_OF_MEIOTIC_CELL_CYCLE	-1.35444	0.09375	0.401005	-1.70481	0	0.0268714
GOBP_POSITIVE_REGULATION_OF_MITOTIC_CELL_CYCLE	-1.70375	0.009396	0.27767	-1.68689	0	0.0325367
GOBP_ANIMAL_ORGAN_REGENERATION	-1.38492	0.070122	0.375201	-1.70291	0	0.0273517
GOBP_NEGATIVE_REGULATION_OF_LYMPHOCYTE_APOPTOTIC_PROCESS	-1.1824	0.240864	0.535073	-1.70282	0.0013643	0.027134
GOBP_NEGATIVE_REGULATION_OF_CELL_DIVISION	-0.988749	0.488136	0.746602	-1.7014	0.0027548	0.0271457
GOBP_NEGATIVE_REGULATION_OF_CELL_CYCLE	-1.23014	0.0731995	0.499993	-1.69789	0	0.0283512
GOBP_CELL_CYCLE_G1_S_PHASE_TRANSITION	-1.46295	0.0223048	0.332618	-1.69789	0	0.0280958
GOBP_CELLULAR_RESPONSE_TO_GAMMA_RADIATION	-1.68822	0.0115702	0.256562	-1.69722	0.0027137	0.0281431
GOBP_BASE_EXCISION_REPAIR	-1.66623	0.0219092	0.263051	-1.69156	0	0.0307016
GOBP_REGULATION_OF_TRANSLATIONAL_INITIATION	-1.21739	0.162121	0.509275	-1.69113	0	0.030636
GOBP_COLLAGEN_BIOSYNTHETIC_PROCESS	-1.52596	0.0333839	0.30274	-1.69103	0.0025907	0.0304226
GOBP_SPINDLE_ORGANIZATION	-1.08253	0.280457	0.631529	-1.6876	0	0.0323901
GOBP_RESPONSE_TO_TOPOLOGICALLY_INCORRECT_PROTEIN	-1.44177	0.0162162	0.343213	-1.68615	0	0.0326724
GOBP_REGULATION_OF_CYTOKINESIS	-0.861589	0.702279	0.864466	-1.68512	0.0023229	0.0329239
GOBP_CHAPERONE_COFACTOR_DEPENDENT_PROTEIN_REFOLDING	-1.45006	0.0728814	0.334403	-1.68337	0.0039735	0.0332078
GOBP_MITOTIC_CYTOKINETIC_PROCESS	-0.671462	0.904762	0.980999	-1.68228	0.0013793	0.0334746
GOBP_PROTEIN_DNA_COMPLEX_ASSEMBLY	-1.27921	0.0717822	0.450321	-1.68105	0	0.0334817
GOBP_REGULATION_OF_SIGNAL_TRANSDUCTION_BY_P53_CLASS_MEDIATOR	-1.36968	0.0618705	0.38479	-1.6717	0.0011173	0.038268
GOBP_CELL_DIFFERENTIATION_INVOLVED_IN_METANEPHROS_DEVELOPMENT	-1.67005	0.0101523	0.261604	-1.66082	0.0014577	0.0429595
GOBP_RESPONSE_TO_GAMMA_RADIATION	-1.6597	0.0169231	0.258195	-1.66923	0.0024783	0.0391852
GOBP_POSITIVE_REGULATION_OF_TELOMERE_CAPPING	-1.40989	0.0754717	0.359154	-1.6684	0.0014306	0.0393757
GOBP_CELL_CELL_ADHESION_MEDIATED_BY_INTEGRIN	-1.63862	0.0083752	0.259201	-1.66837	0	0.0391174
GOBP_REGULATION_OF_PROTEIN_MODIFICATION_BY_SMALL_PROTEIN_CONJUGATION_OR_REMOVAL	-1.38817	0.0257669	0.370445	-1.66225	0	0.0427029
GOBP_NEGATIVE_REGULATION_OF_DNA_RECOMBINATION	-1.35017	0.108359	0.400492	-1.66185	0.0025381	0.0426238
GOBP_PROTEIN_DNA_COMPLEX_SUBUNIT_ORGANIZATION	-1.21706	0.12531	0.509545	-1.65952	0	0.043411
GOBP_PLACENTA_DEVELOPMENT	-1.65496	0.0138696	0.261276	-1.65857	0	0.0436146
GOBP_TELOMERE_MAINTENANCE	-1.61028	0.0066225	0.268076	-1.65811	0	0.0435157
GOBP_TELOMERE_MAINTENANCE_VIA_TELOMERE_LENGTHENING	-1.40163	0.0501393	0.364436	-1.65783	0	0.043404
GOBP_DNA_INTEGRITY_CHECKPOINT_SIGNALING	-1.50878	0.0152566	0.301757	-1.65753	0	0.0432561
GOBP_ATTACHMENT_OF_MITOTIC_SPINDLE_MICROTUBULES_TO_KINETOCHORE	-1.49314	0.0456942	0.312019	-1.65583	0.0057471	0.0440616
GOBP_DNA_PACKAGING	-1.11359	0.242079	0.602645	-1.65505	0	0.044181
GOBP_NON_MEMBRANE_BOUNDED_ORGANELLE_ASSEMBLY	-1.29167	0.0440678	0.447914	-1.65399	0	0.0446235
GOBP_HOMOLOGOUS_RECOMBINATION	-1.63352	0.0143084	0.257043	-1.65286	0.0051216	0.0449516
GOBP_FEMALE_MEIOTIC_NUCLEAR_DIVISION	-1.3752	0.0980707	0.380732	-1.65197	0.0013228	0.0452334
GOBP_INTRINSIC_APOPTOTIC_SIGNALING_PATHWAY_IN_RESPONSE_TO_DNA_DAMAGE	-1.53941	0.005997	0.297005	-1.65124	0.0011561	0.0454961
GOBP_DNA_REPLICATION_INDEPENDENT_CHROMATIN_ORGANIZATION	-1.45179	0.0517241	0.333894	-1.65095	0.0091743	0.0454045
GOBP_ANTIGEN_PROCESSING_AND_PRESENTATION_OF_PEPTIDE_ANTIGEN_VIA_MHC_CLASS_I	-1.25499	0.172638	0.474485	-1.64902	0.0026774	0.0462566
GOBP_MITOTIC_G2_M_TRANSITION_CHECKPOINT	-1.3297	0.0952381	0.414014	-1.64586	0.0025349	0.047892

## Sheet: Supplementary Data 3
Supplementary Data 3: FPKM values from trametinib-treated mouse SHH medulloblastoma cells.
gene_id	DNP53_untreated_R1	DNP53_untreated_R2	DNP53_Trametinib_R1	DNP53_Trametinib_R2	ptch_untreated_R1	ptch_untreated_R2	ptch_Treated_R1	ptch_Treated_R2	p53het_untreated_R1	p53het_untreated_R2	p53_Treated_R1	p53het_Treated_R2
ENSMUSG00000076258	6407.11	9353.2	6660.74	7805.06	6557.95	5706.93	6604.33	10378	15376.9	8940.9	6691.66	4340.09
ENSMUSG00000064351	7677.69	9808.23	5629.74	5033.14	9280.12	7707	7205.82	8265.73	8095.05	8490.46	8303.71	7959.97
ENSMUSG00000064370	4613.6	5780.53	3993.45	3306.21	5866.3	4729.38	5088.4	5836.65	4991.08	5021.14	4630.24	3852.22
ENSMUSG00000064341	2995.83	4355.81	2900.71	2697.77	3514.6	3099.38	2837	3728.5	2672.65	2734.49	3016.01	2349.55
ENSMUSG00000027447	2202.67	2583.35	4802.15	4674.98	1981.59	2173.55	4402.5	4175.08	604.247	604.851	933.615	695.819
ENSMUSG00000064345	1784.38	2142.73	1981.61	1571.33	2557.3	1811.36	2222.69	2561.57	1618.84	1641.13	2261.12	1719.63
ENSMUSG00000037742	2329.88	2609.85	1485.77	1473.99	1872.61	2089.89	1160.79	1158.9	3320.93	3288.25	1316.6	1329.83
ENSMUSG00000064363	1894.3	2324.12	1762.58	1413.8	2409.64	1797.13	1946.1	2448.53	1723.51	1640.94	1905.53	1659.72
ENSMUSG00000001270	1883.76	2059.14	2542.61	2433.68	1873.63	1968.06	2202.81	2334.08	1288.03	1282.9	1192.06	1001.12
ENSMUSG00000049775	1631.65	1733.87	3316.57	3031.71	1633.17	1699.84	2398.83	2259.8	1130.92	1129.31	1065.46	852.198
ENSMUSG00000024661	781.728	827.184	2439.76	2524.11	1228.26	1161.91	3690.98	2997.38	853.103	841.781	2166.38	2293.43
ENSMUSG00000064368	1436.66	1917.6	1906.85	1411.07	1444.8	1111.91	1684.98	2078.38	1457.31	1664.85	2162.96	1831.93
ENSMUSG00000064367	1349.88	1878.13	1617.67	1348.57	1434.05	1182.08	1642.72	1905.9	1425.6	1569.85	2028.27	1973.04
ENSMUSG00000072235	965.936	988.282	2432.71	2333.14	710.72	794.66	1311.44	1489.32	793.428	791.052	1248.89	1373.37
ENSMUSG00000026385	705.359	911.195	1490.62	1568.99	724.912	722.602	1643.92	1602.57	680.628	755.861	797.002	589.43
ENSMUSG00000026728	356.275	365.37	1819.67	1782.18	430.067	391.314	1873.28	1716.53	1059.72	982.143	589.284	596.628
ENSMUSG00000029580	1010.84	1048.02	1183.55	1190.01	896.314	893.592	1003.51	891.039	1061.77	924.705	824.983	671.601
ENSMUSG00000018593	468.447	491.533	1424.39	1336.72	502.486	520.573	1212.83	1356.23	664.442	672.282	1381.41	1301.58
ENSMUSG00000007892	1202.68	1433.22	910.049	813.48	946.802	1004.13	648.934	696.311	779.433	851.722	569.779	449.223
ENSMUSG00000004207	643.058	688.852	1045.52	1121.73	794.589	791.249	1168.37	1170.21	485.654	480.405	978.961	892.849
ENSMUSG00000002985	961.272	1330.88	1013.2	1230.32	488.155	503.265	945.902	645.883	466.681	466.243	575.117	460.218
ENSMUSG00000034994	842.313	906.177	543.134	552.748	808.236	898.184	557.705	528.927	1104.96	1155.87	531.609	523.042
ENSMUSG00000023944	584.864	581.5	610.8	596.531	508.869	519.387	535.16	507.088	1103.79	1108.95	1072.06	1013.86
ENSMUSG00000062825	769.015	664.988	960.354	919.99	660.458	717.857	752.939	838.369	541.135	575.53	511.281	549.254
ENSMUSG00000031447	443.42	464.204	804.983	804.856	448.493	438.978	652.816	618.518	472.072	438.667	1124.8	1110.25
ENSMUSG00000063457	713.617	993.531	348.545	377.352	848.436	968.685	495.765	455.001	918.285	1003.71	341.164	288.388
ENSMUSG00000037852	581.73	621.306	1048.11	1194.23	717.565	703.679	1026.48	998.688	74.1668	78.7385	211.707	197.419
ENSMUSG00000025203	985.559	901.535	554.342	577.011	555.173	574.383	460.073	470.866	378.022	457.505	630.869	553.504
ENSMUSG00000019874	1311.16	1225.15	162.753	167.469	1211.34	1202.41	309.048	243.331	323.808	349.718	288.455	195.254
ENSMUSG00000067786	1058.31	1410.01	218.728	262.16	703.358	734.93	169.134	150.94	552.874	614.177	557.236	460.685
ENSMUSG00000030122	456.565	514.869	555.082	516.545	596.735	589.778	604.603	561.398	533.837	523.321	764.569	618.397
ENSMUSG00000062353	934.13	974.981	586.486	579.252	1064.85	1084.88	785.536	679.721	37.3721	42.2915	20.219	19.3071
ENSMUSG00000028081	693.136	774.175	387.036	367.899	587.204	614.471	359.272	333.17	850.409	866.438	395.661	370.991
ENSMUSG00000037706	476.074	511.775	635.313	637.107	501.538	500.504	621.615	659.768	432.712	419.493	516.898	491.886
ENSMUSG00000057863	493.937	659.186	331.177	310.699	510.336	571.054	348.019	335.954	988.822	1027.98	373.544	232.176
ENSMUSG00000024665	649.421	631.309	471.482	544.801	476.501	523.919	521.385	470.378	236.305	288.779	616.45	598.391
ENSMUSG00000050708	550.084	509.546	430.377	400.852	633.169	598.5	517.017	462.915	375.317	378.047	473.131	591.955
ENSMUSG00000046160	811.876	873.049	278.939	240.81	588.627	640.274	170.908	209.173	552.837	564.653	609.162	374.805
ENSMUSG00000069662	652.169	767.016	283.199	286.61	678.043	703.012	367.815	328.272	559.884	543.664	395.519	327.114
ENSMUSG00000017390	386.796	422.105	421.347	446.754	609.787	646.951	886.97	761.81	291.051	332.027	350.831	311.355
ENSMUSG00000013698	394.238	386.331	844.338	824.012	443.824	416.99	739.543	858.058	155.027	157.518	317.286	298.041
ENSMUSG00000067274	622.892	766.319	331.07	341.408	420.696	520.788	242.011	253.093	789.223	788.976	333.792	290.902
ENSMUSG00000024425	429.038	436.945	620.524	602.069	488.126	496.93	649.144	616.388	245.455	255.036	359.998	337.071
ENSMUSG00000019505	409.247	460.096	393.569	385.535	573.55	552.931	520.93	457.533	519.069	471.343	422.467	323.036
ENSMUSG00000026223	416.779	433.074	561.342	577.256	518.68	509.287	604.283	586.065	240.488	249.668	333.599	297.386
ENSMUSG00000062933	186.459	232.815	819.946	752.008	446.405	487.377	926.519	203.15	132.612	367.938	350.442	377.688
ENSMUSG00000093674	343.878	517.817	517.019	551.756	485.753	552.21	549.538	563.363	394.531	448.346	232.316	49.4558
ENSMUSG00000020932	22.8545	24.0874	1333.84	1670.11	18.7843	25.6561	559.071	375.98	329.828	342.407	213.273	244.917
ENSMUSG00000060126	576.209	621.961	292.076	289.118	444.184	466.505	293.629	257.848	658.553	635.818	335.167	285.072
ENSMUSG00000068396	821.762	836.504	503.465	449.571	644.275	680.56	428.957	446.615	96.964	142.192	31.5211	30.5037
ENSMUSG00000020585	280.97	301.718	607.633	558.797	365.436	319.057	705.226	639.328	246.924	239.355	391.948	370.671
ENSMUSG00000020849	395.649	422.308	425.083	414.066	482.529	462.024	440.558	406.763	351.026	349.463	416.57	376.824
ENSMUSG00000021250	557.207	335.685	297.157	247.693	463.192	262.326	395.072	284.47	1030.13	584.417	328.464	152.032
ENSMUSG00000004892	671.138	676.31	204.927	225.099	545.068	581.855	276.276	275.508	390.807	417.665	311.287	282.353
ENSMUSG00000017404	485.45	542.823	312.706	289.863	552.722	582.327	357.104	369.432	453.367	454.306	238.902	181.402
ENSMUSG00000022108	234.999	254.302	446.483	440.236	239.373	219.144	516.44	408.008	457.23	415.26	585.133	580.95
ENSMUSG00000031765	228.934	258.901	632.253	685.434	328.352	266.277	791.012	691.195	171.938	201.021	285.152	210.186
ENSMUSG00000034648	274.161	265.458	199.66	213.726	247.827	229.214	169.074	168.324	487.678	473.649	941.816	888.9
ENSMUSG00000079037	214.502	227.561	720.298	676.712	247.144	241.637	559.169	575.928	148.322	141.497	399.046	356.9
ENSMUSG00000003970	449.893	525.394	287.346	290.386	370.969	397.807	259.144	245.829	556.656	559.565	276.56	249.765
ENSMUSG00000056201	418.335	451.29	469.204	472.355	392.838	416.104	451.745	425.969	257.013	264.37	225.499	182.273
ENSMUSG00000081684	495.679	496.805	553.637	534.282	491.367	512.247	455.652	446.824	89.8703	128.099	86.3001	119.627
ENSMUSG00000064339	301.862	461.132	354.942	320.665	396.079	376.784	320.98	445.492	292.256	280.144	390.064	347.249
ENSMUSG00000041697	284.089	344.572	420.623	443.16	443.831	485.108	497.424	470.355	197.776	227.404	261.641	167.351
ENSMUSG00000064372	410.934	508.483	383.476	329.197	523.771	411.646	344.807	481.021	103.648	114.195	226.685	386.416
ENSMUSG00000047945	411.341	470.504	235.181	214.65	369.615	384.164	290.1	273.77	461.478	459.176	317.655	265.834
ENSMUSG00000022122	138.964	126.734	236.856	267.211	263.412	258.373	428.166	346.035	275.27	309.454	708.453	752.619
ENSMUSG00000035885	354.294	432.584	353.747	374.167	425.356	461.994	404.363	403.232	223.987	254.913	254.791	163.759
ENSMUSG00000026238	353.821	414.839	292.711	310.444	411.798	399.077	315.19	293.394	466.139	444.909	209.162	159.955
ENSMUSG00000032562	277.757	290.279	370.677	368.871	296.229	296.045	361.49	343.546	331.102	337.063	398.411	375.341
ENSMUSG00000032399	399.906	447.497	240.376	240.324	338.821	385.01	236.358	220.964	512.07	515.564	245.424	236.41
ENSMUSG00000057841	298.845	360.588	188.298	182.818	290.51	304.299	191.715	170.491	712.058	748.09	295.565	245.744
ENSMUSG00000043716	389.775	425.556	213.828	211.799	398.174	421.099	254.164	242.374	475.059	480.383	228.913	212.556
ENSMUSG00000031342	371.16	336.365	396.437	391.408	228.847	216.274	273.642	247.588	290.204	276.705	429.844	443.025
ENSMUSG00000045136	328.476	322.733	330.776	333.867	255.336	290.508	246.957	252.882	396.067	373.499	367.884	296.553
ENSMUSG00000053931	166.201	169.304	468.285	469.823	170.195	170.296	440.707	413.545	308.071	309.399	331.128	342.835
ENSMUSG00000033307	219.794	262.436	374.743	379.289	376.756	391.539	545.54	486.385	179.703	180.843	181.041	147.65
ENSMUSG00000064349	138.322	244.027	168.594	227.126	296.848	339.972	308.735	339.053	346.469	380.027	583.686	332.149
ENSMUSG00000041571	266.83	309.059	327.027	332.516	238.714	237.78	234.004	225.305	404.372	418.478	379.987	320.919
ENSMUSG00000024608	329.944	430.075	196.857	191.907	305.645	356.55	188.725	182.469	518	542.807	239.155	208.451
ENSMUSG00000060802	210.033	209.067	384.049	384.087	225.87	226.189	451.915	403.315	220.849	209.84	339.409	321.468
ENSMUSG00000035805	192.465	202.33	326.86	368.777	225.124	193.197	284.271	279.857	230.182	225.24	506.821	493.6
ENSMUSG00000030605	300.444	314.332	77.169	78.7824	184.778	213.664	74.6261	78.0767	468.09	500.573	647.696	522.811
ENSMUSG00000016319	385.865	392.442	175.01	169.464	445.513	461.782	226.141	228.124	263.414	273.515	235.763	203.094
ENSMUSG00000004558	318.184	339.904	199.559	232.265	190.41	189.352	179.742	162.752	380.105	373.968	409.492	405.179
ENSMUSG00000015656	230.637	252.007	217.352	206.616	253.149	248.757	252.92	222.281	373.401	370.027	362.453	365.814
ENSMUSG00000018567	249.68	263.992	285.295	280.691	324.553	338.777	314.719	318.321	252.803	246.081	245.963	223.865
ENSMUSG00000080242	259.589	249.325	301.224	297.519	274.857	292.792	319.583	301.688	217.506	210.066	312.528	298.251
ENSMUSG00000031760	110.788	209.455	372.105	492.92	277.36	260.864	666.71	531.018	81.1051	96.1661	141.645	91.5338
ENSMUSG00000031320	336.217	388.427	199.341	189.405	285.396	313.301	179.123	177.914	445.758	441.91	190.123	166.394
ENSMUSG00000003429	354.104	406.083	203.116	207.576	331.218	355.731	236.467	221.511	334.433	358.396	152.394	115.586
ENSMUSG00000038274	282.571	393.433	218.214	229.386	286.42	296.896	213.71	218.015	388.607	401.418	186.192	148.617
ENSMUSG00000001525	261.049	270.457	279.274	287.826	197.932	232.73	215.2	211.742	357.702	336.689	317.144	289.489
ENSMUSG00000032959	285.903	306.552	301.016	281.402	315.006	320.752	348.509	334.687	185.478	206.03	177.569	135.288
ENSMUSG00000045128	318.482	390.425	167.628	149.845	260.515	288.232	162.028	151.024	464.226	489.525	184.223	171.621
ENSMUSG00000025132	231.61	244.905	345.017	345.858	282.707	298.219	350.764	349.931	168.602	167.205	188.081	161.012
ENSMUSG00000029838	333.04	327.283	39.6879	39.8951	329.61	298.819	64.969	52.997	464.011	451.536	408.771	319.338
ENSMUSG00000031818	234.144	288.966	225.071	230.915	320.014	328.656	262.588	244.097	271.44	276.055	221.341	176.181
ENSMUSG00000006932	271.145	270.144	259.394	272.744	290.903	294.032	283.246	269.925	196.52	201.178	218.473	243.374
ENSMUSG00000068220	102.704	133.793	609.62	603.031	95.5285	92.47	328.132	323.167	172.759	150.156	242.288	209.558
ENSMUSG00000031983	261.258	267.901	276.675	300.929	172.121	166.287	209.829	200.703	215.961	247.869	352.443	339.629
ENSMUSG00000075706	105.424	121.673	390.61	347.458	158.03	166.283	418.608	438.145	224.336	224.002	184.849	194.924
ENSMUSG00000056612	346.779	428.737	211.759	192.505	310.878	377.301	211.698	182.69	224.158	219.341	149.606	108.086
ENSMUSG00000003534	159.903	162.315	275.954	285.517	217.301	209.19	337.489	328.014	244.368	243.194	249.001	248.877
ENSMUSG00000028517	359.679	346.431	112.505	110.061	262.306	236.339	165.243	134.764	239.002	242.746	374.674	368.946
ENSMUSG00000025393	236.524	245.083	270.724	279.467	341.279	353.148	313.593	322.714	137.207	139.439	164.473	135.535
ENSMUSG00000025351	156.007	165.387	347.822	315.512	216.581	215.322	386.47	379.664	192.915	183.877	165.586	178.896
ENSMUSG00000064373	262.857	259.804	126.65	124.777	206.345	173.88	127.595	128.549	324.671	290.61	419.317	435.277
ENSMUSG00000051695	179.314	195.722	160.231	166.932	205.492	222.747	182.907	171.991	393.083	372.354	324.427	295.32
ENSMUSG00000030695	184.931	198.244	368.877	361.284	229.741	238.187	396.182	378.47	87.2781	92.6242	159.991	160.938
ENSMUSG00000021794	318.248	314.961	140.637	151.461	316.285	326.571	199.212	180.909	204.279	217.154	237.806	231.399
ENSMUSG00000025362	272.454	312.266	184.53	177.324	284.497	320.396	204.725	203.968	283.161	352.204	119.331	90.0336
ENSMUSG00000028495	276.911	319.133	192.531	176.084	257.816	288.037	176.759	169.044	328.362	329.42	132.839	125.875
ENSMUSG00000007891	148.36	151.063	413.251	374.535	161.032	152.283	346.439	362.859	127.689	120.217	176.083	171.548
ENSMUSG00000025428	243.167	257.601	231.15	228.569	281.61	306.702	248.603	240.828	164.916	167.81	156.624	148.007
ENSMUSG00000055302	244.687	254.699	223.394	207.687	256.263	261.104	195.94	204.306	205.425	213.038	215.863	192.505
ENSMUSG00000030934	171.649	175.333	302.868	302.173	240.895	240.639	393.733	376.909	92.2489	99.6484	132.407	127.867
ENSMUSG00000057322	162.821	284.01	167.676	188.363	253.67	307.042	259.574	227.078	316.471	316.186	112.006	49.3276
ENSMUSG00000076281	326.68	160.596	165.89	127.439	209.264	111.74	173.049	216.563	247.145	194.784	250.141	454.209
ENSMUSG00000107176	266.008	304.704	162.575	153.461	256.513	262.326	205.573	188.032	318.022	322.858	117.974	72.5853
ENSMUSG00000047557	206.288	199.431	426.196	406.028	209.63	195.758	485.84	402.714	14.4072	13.8477	30.4789	24.1565
ENSMUSG00000023175	174.106	214.11	283.905	299.822	222.647	229.608	314.486	294.019	134.945	137.348	166.525	142.077
ENSMUSG00000003814	227.3	238.025	291.844	274.762	222.39	215.714	283.796	258.562	183.876	175.517	114.205	104.871
ENSMUSG00000030342	163.164	189.828	235.277	206.962	143.889	156.488	188.108	174.065	300.773	292.363	248.152	289.129
ENSMUSG00000040997	171.745	172.769	176.184	189.027	224.466	210.03	267.252	233.015	218.395	198.739	258.386	267.401
ENSMUSG00000030428	256.651	243.899	197.546	207.509	236.338	232.174	262.89	244.349	152.549	165.303	192.438	192.305
ENSMUSG00000099764	187.49	227.909	125.457	117.028	169.153	220.419	122.329	109.725	469.728	491.415	169.352	161.182
ENSMUSG00000081895	128.851	275.724	102.138	143.496	160.307	208.463	115.99	111.756	538.215	487.995	165.39	132.679
ENSMUSG00000016541	220.374	218.392	204.437	205.337	225.436	217.773	200.61	195.359	196.158	207.448	231.045	229.908
ENSMUSG00000095597	255.537	355.581	167.477	168.084	309.449	324.836	188.799	166.359	199.098	221.536	95.225	93.9278
ENSMUSG00000054793	185.595	216.375	106.695	115.052	152.605	167.376	120.358	115.285	314.558	306.935	377.617	355.563
ENSMUSG00000022564	200.642	221.431	242.363	250.632	214.018	217.815	266.01	268.504	126.731	134.48	182.56	188.824
ENSMUSG00000000740	291.869	320.507	123.909	118.586	212.929	225.265	124.385	112.806	353.529	361.766	149.083	117.366
ENSMUSG00000031633	188.356	201.252	221.083	218.232	228.559	228.963	244.185	223.67	163.966	165.662	227.326	197.97
ENSMUSG00000032294	195.479	209.023	320.772	312.224	194.843	206.028	260.547	264.658	95.3278	101.503	178.367	168.641
ENSMUSG00000025151	282.948	290.504	175.395	178.85	312.485	322.972	230.878	207.512	135.482	138.43	112.77	109.184
ENSMUSG00000026426	193.521	201.809	169.816	169.156	242.374	230.224	231.601	210.806	221.779	214.068	216.564	195.32
ENSMUSG00000033161	78.1881	76.3291	399.583	394.224	152.283	137.038	444.253	473.555	62.8399	68.5211	109.468	99.4975
ENSMUSG00000053398	275.332	280.265	187.414	195.32	234.782	248.492	239.082	206.445	115.049	130.396	182.355	177.697
ENSMUSG00000081855	377.872	412.808	218.56	159.44	399.314	404.607	210.231	195.902	20.1987	23.3218	9.73354	39.4988
ENSMUSG00000064337	261.821	385.583	229.58	227.705	155.372	184.293	126.797	182.68	166.053	175.834	183.378	191.676
ENSMUSG00000017466	43.4707	39.8653	437.652	404.44	64.989	52.5685	333.861	324.317	102.185	97.7634	274.293	267.897
ENSMUSG00000016559	257.875	233.814	139.081	120.423	256.13	221.813	151.592	132.078	323.319	273.64	179.767	149.816
ENSMUSG00000079523	107.801	132.854	199.409	186.155	123.285	119.247	196.003	171.131	377.62	399.172	237.743	184.138
ENSMUSG00000058546	283.572	280.996	107.691	117.65	252.264	269.26	131.549	126.355	307.925	322.409	114.019	114.663
ENSMUSG00000049517	240.019	287.815	138.448	143.843	219.405	223.224	153.84	150.438	333.373	312.497	123.829	98.2932
ENSMUSG00000036751	195.411	210.895	258.545	252.674	247.829	232.823	248.666	266.938	116.301	124.236	141.032	116.961
ENSMUSG00000079477	159.177	159.035	198.326	205.877	164.922	157.992	178.27	179.49	198.469	206.612	313.503	278.768
ENSMUSG00000083773	243.156	239.471	364.142	316.183	278.551	267.856	321.287	329.095	1.78571	2.7613	3.80805	7.09045
ENSMUSG00000047675	258.06	275.436	137.016	131.614	219.209	223.879	133.96	125.527	318.511	315.332	119.37	114.309
ENSMUSG00000032060	47.5925	55.0906	526.934	497.35	55.052	47.2914	394.889	399.469	31.9284	33.5671	143.826	130.628
ENSMUSG00000019804	191.929	195.269	206.741	216.009	246.113	239.438	236.657	237.983	122.621	124.377	174.894	167.298
ENSMUSG00000029223	88.6144	85.3529	355.187	282.072	119.272	112.139	340.372	331.316	162.334	190.488	137.614	131.455
ENSMUSG00000074637	219.282	250.636	155.388	167.066	209.708	209.017	169.284	154.046	227.952	212.181	188.893	167.258
ENSMUSG00000046330	198.658	297.997	132.092	130.809	250.886	259.135	163.016	165.347	258.287	302.567	112.897	56.4689
ENSMUSG00000012848	250.811	298.369	122.696	120.191	212.914	242.83	117.175	111.517	300.021	298.152	116.394	117.27
ENSMUSG00000020267	154.173	186.086	217.861	193.642	193.884	212.221	258.085	285.074	157.91	171.657	149.545	127.265
ENSMUSG00000031980	162.897	189.819	319.697	359.168	80.9957	92.7323	321.344	244.873	64.4236	81.7425	206.763	182.938
ENSMUSG00000001794	98.3266	109.055	306.743	290.966	102.94	101.909	274.297	258.724	176.925	184.263	201.359	196.752
ENSMUSG00000028639	242.597	258.478	170.591	182.142	232.543	238.879	188.168	163.829	182.714	179.013	129.305	106.249
ENSMUSG00000005360	177.274	183.793	78.7081	93.0097	153.93	151.513	70.5489	68.5937	228.225	218.524	404.113	427.645
ENSMUSG00000026473	308.982	262.778	68.3649	73.7868	317.423	291.759	126.643	108.789	197.576	198.912	156.664	126.655
ENSMUSG00000041329	162.326	146.83	205.685	209.668	173.463	172.466	260.717	253.356	155.317	158.639	156.22	161.2
ENSMUSG00000036309	173.762	171.799	229.602	203.904	212.485	197.498	233.745	240.786	122.717	110.865	159.074	156.991
ENSMUSG00000068923	180.398	183.003	140.645	147.082	115.822	128.664	109.789	117.972	227.497	231.434	305.168	315.002
ENSMUSG00000026701	75.3424	81.0283	370.221	380.865	137.857	118.812	466.479	454.86	20.0312	21.7702	34.0208	27.9888
ENSMUSG00000010663	228.359	228.09	160.943	171.664	161.182	170.818	177.743	156.543	126.605	137.159	244.153	222.537
ENSMUSG00000041556	62.9193	72.144	252.982	258.917	138.6	133.742	327.843	298.943	103.519	119.788	209.125	198.938
ENSMUSG00000023010	188.899	198.069	177.829	185.748	151.51	154.761	155.784	151.689	157.596	160.631	249.428	244.556
ENSMUSG00000006333	224.473	284.157	129.408	129.481	217.104	228.333	135.345	120.942	253.522	251.686	102.816	76.8374
ENSMUSG00000019370	153.221	176.762	264.522	263.247	162.573	165.869	220.552	212.767	120.681	118.164	161.22	125.992
ENSMUSG00000063316	191.307	230.523	138.167	126.911	256.433	262.852	172.95	162.697	218.35	208.146	110.137	66.5332
ENSMUSG00000047676	361.002	375.097	206.89	201.244	271.774	289.523	146.212	157.277	43.4376	44.7215	22.6151	18.8902
ENSMUSG00000026003	174.486	188.976	155.011	165.437	193.62	195.699	248.699	206.385	144.999	139.844	152.538	166.826
ENSMUSG00000021939	61.4801	68.3402	297.555	296.013	63.3276	60.9628	301.024	282.325	136.66	125.978	212.522	221.606
ENSMUSG00000045763	106.662	130.139	92.9215	99.4657	123.737	129.14	133.566	108.995	305.371	293.791	325.099	270.27
ENSMUSG00000037563	221.97	295.501	148.097	148.608	210.148	237.7	158.235	141.262	199.431	207.297	81.3542	69.1092
ENSMUSG00000039001	186.145	273.361	131.713	161.097	164.547	219.231	144.047	135.13	251.812	268.033	113.815	61.1952
ENSMUSG00000029309	98.7765	89.5779	21.5936	37.7287	76.4584	61.6956	17.1237	7.88832	316.669	303.285	555.689	520.09
ENSMUSG00000073702	185.539	208.829	144.619	132.947	209.101	207.327	159.11	144.667	224.527	247.553	125.619	88.3772
ENSMUSG00000008682	213.586	233.521	116.402	107.852	184.462	208.912	125.204	117.677	255.094	249.639	112.867	120.214
ENSMUSG00000023004	116.429	112.565	350.366	356.21	92.7506	107.734	253.482	230.812	80.3172	89.9875	109.436	128.886
ENSMUSG00000041120	100.769	108.171	330.582	354.285	130.156	121.206	313.519	273.533	47.4559	42.3034	109.708	93.7514
ENSMUSG00000020777	139.477	139.359	232.1	237.053	144.444	145.783	234.916	223.407	94.6088	93.6823	158.142	163.291
ENSMUSG00000068240	164.028	243.397	96.0811	119.233	191.506	219.007	114.207	92.2984	250.869	262.752	125.635	127.002
ENSMUSG00000020719	166.933	150.211	168.64	157.15	215.427	212.351	187.23	197.409	143.149	138.274	128.89	120.683
ENSMUSG00000004902	177.742	169.485	66.374	67.6607	235.559	209.3	106.424	84.8008	138.556	158.583	300.99	269.629
ENSMUSG00000034892	156.88	263.249	127.281	158.945	140.026	151.773	146.455	143.641	269.13	261.735	104.405	44.4931
ENSMUSG00000071528	144.59	210.704	226.317	211.278	139.749	166.559	164.422	156.033	147.645	153.18	151.018	89.6584
ENSMUSG00000007039	96.3555	101.483	122.913	115.491	69.0902	82.899	85.7098	97.6446	296.123	303.669	303.286	276.983
ENSMUSG00000022285	115.086	114.617	242.249	232.026	121.865	116.113	199.156	188.287	136.426	134.835	170.108	158.313
ENSMUSG00000022312	171.292	203.44	107.837	100.202	156.891	173.957	110.987	99.3229	262.908	266.687	137.893	132.723
ENSMUSG00000021453	58.2166	72.4806	237.479	219.728	110.727	105.757	238.994	219.283	222.854	181.409	164.548	90.7816
ENSMUSG00000037805	180.465	229.768	119.617	126.45	165.901	192.34	118.602	113.712	249.892	255.783	86.9928	80.9178
ENSMUSG00000015837	97.0662	101.322	203.348	214.796	127.541	124.944	259.864	252.021	136.497	130.67	125.648	132.329
ENSMUSG00000027907	27.0108	37.4332	489.619	442.354	27.7404	27.444	294.37	285.954	63.8723	55.9509	72.3552	73.1972
ENSMUSG00000054364	64.4654	70.8807	211.437	215.483	61.9899	56.6168	159.982	154.001	239.378	207.381	242.039	207.446
ENSMUSG00000084838	103.868	165.923	155.959	70.6545	183.146	169.169	146.124	83.9836	147.942	157.093	223.566	281.353
ENSMUSG00000025794	194.674	208.834	127.765	123.754	206.132	209.877	141.775	139.185	185.343	175.055	92.1531	78.4461
ENSMUSG00000007888	164.344	164.128	214.497	212.53	215.947	246.029	141.589	166.89	87.8009	95.8083	97.7438	74.1507
ENSMUSG00000078812	153.931	171.354	175.877	176.44	188.579	202.855	192.005	192.197	109.076	119.047	105.697	90.5282
ENSMUSG00000020368	146.244	146.044	192.44	192.256	164.631	167.106	183.812	185.418	114.12	104.831	142.689	137.488
ENSMUSG00000033940	120.625	141.643	119.805	125.5	123.93	124.496	114.141	114.786	229.623	239.512	228.232	184.457
ENSMUSG00000064369	105.006	103.254	244.318	168.441	135.29	93.1537	238.883	304.042	76.2017	38.3513	271.453	86.7333
ENSMUSG00000017677	103.284	102.17	73.2934	68.0075	113.281	125.776	113.039	112.923	331.557	294.056	179.04	228.042
ENSMUSG00000007564	137.506	140.209	145.607	152.749	144.303	141.054	136.465	138.036	156.691	157.858	193.826	194.387
ENSMUSG00000033059	84.8087	84.9306	128.135	149.787	96.8418	104.824	154.98	154.341	131.614	147.257	294.028	301.186
ENSMUSG00000035530	161.019	144.191	175.66	164.714	196.381	181.147	207.671	194.772	113.368	98.3552	105.191	85.4828
ENSMUSG00000030029	138.545	137.848	92.6737	105.387	153.298	160.714	133.854	135.989	176.084	179.606	196.257	217.047
ENSMUSG00000005161	142.129	168.682	132.888	125.231	157.548	167.616	131.68	132.104	177.286	174.807	159.073	152.878
ENSMUSG00000045382	30.7369	30.4738	69.4949	79.1854	64.8263	57.3662	127.526	100.697	342.831	332.467	287.107	284.342
ENSMUSG00000024248	123.558	135.109	65.2017	66.3244	106.606	119.464	75.8127	62.7169	338.312	352.535	189.395	165.773
ENSMUSG00000030246	151.577	176.319	92.0145	89.0442	168.98	148.576	130.779	124.367	159.583	175.769	210.371	171.243
ENSMUSG00000059534	105.704	156.598	154.472	169.049	226.843	231.83	235.239	199.189	80.5199	81.0697	95.1557	59.3693
ENSMUSG00000031827	108.068	113.737	140.725	154.044	104.163	101.891	155.281	135.714	136.968	148.467	243.066	250.051
ENSMUSG00000013160	124.037	136.521	173.926	173.507	132.055	126.61	160.044	155.09	122.472	120.572	189.145	176.393
ENSMUSG00000029713	126.987	134.805	154.471	149.446	120.921	128.356	129.691	130.411	177.343	177.603	182.364	161.803
ENSMUSG00000025743	301.588	290.134	124.02	115.964	269.211	283.324	118.182	135.608	27.1661	22.7745	45.6918	32.7151
ENSMUSG00000055839	99.0933	111.284	169.06	161.832	127.489	135.925	167.897	157.154	154.663	167.026	174.996	139.639
ENSMUSG00000071866	152.499	156.814	159.333	138.643	217.582	215.292	177.532	288.146	95.3033	59.0849	62.8725	42.6867
ENSMUSG00000015932	124.492	125.312	186.802	178.758	126.313	128.087	151.588	161.901	136.791	133.206	146.417	157.434
ENSMUSG00000031839	126.201	142.763	150.095	145.38	135.497	132.973	148.756	135.373	133.936	131.87	189.253	184.594
ENSMUSG00000006356	50.0517	55.563	233.503	227.242	106.352	94.3443	244.425	253.547	136.875	144.516	107.166	95.5451
ENSMUSG00000063856	57.7723	68.4993	232.849	246.228	73.4188	81.7086	204.993	240.153	92.1838	98.8059	163.752	184.316
ENSMUSG00000061787	162.453	209.015	106.571	108.022	179.926	175.895	120.058	112.262	205.148	203.331	92.0697	67.1434
ENSMUSG00000032518	157.742	180.481	101.267	112.575	126.244	138.819	76.2344	72.5097	251.52	265.277	127.098	124.58
ENSMUSG00000036438	116.287	117.97	155.249	140.401	122.867	127.7	110.898	116.56	192.36	184.894	184.121	163.756
ENSMUSG00000048001	496.495	233.351	12.7887	21.996	274.166	212.381	65.6552	25.2067	148.299	138.647	76.864	26.2491
ENSMUSG00000030307	455.4	480.263	38.0821	42.1457	279.57	281.16	67.3478	70.5257	0.854546	0.934102	5.39247	1.73896
ENSMUSG00000025130	142.617	157.428	175.268	159.91	146.566	149.217	153.58	148.185	132.373	122.112	119.854	112.752
ENSMUSG00000028367	158.731	173.333	182.71	162.609	207.631	182.915	151.459	155.868	86.1327	76.8486	92.1825	85.6605
ENSMUSG00000024740	127.985	131.117	176.67	184.712	114.678	123.574	131.895	147.579	156.258	155.814	126.008	136.519
ENSMUSG00000029778	145.968	139.408	126.774	138.726	116.224	117.99	159.417	158.99	122.426	128.065	178.199	179.797
ENSMUSG00000013236	107.357	108.645	118.531	125.214	136.19	142.523	149.891	147.368	168.488	170.796	168.588	163.432
ENSMUSG00000030654	133.1	126.423	155.333	146.919	148.493	144.151	184.17	166.868	107.5	93.7769	144.221	141.842
ENSMUSG00000021270	115.962	108.052	208.446	186.888	115.071	106.847	158.478	160.258	119.446	113.356	151.346	141.386
ENSMUSG00000064354	122.982	196.01	107.452	129.37	150.124	115.926	202.175	141.886	102.034	211.857	111.217	94.3415
ENSMUSG00000032324	126.82	132.649	166.566	156.872	139.825	131.522	156.251	152.334	86.4164	84.0831	172.829	170.859
ENSMUSG00000019173	134.638	147.978	137.501	149.259	171.609	168.8	163.919	153.046	88.1278	94.1565	140.266	112.815
ENSMUSG00000113061	160.784	200.032	104.718	107.377	159.58	178.571	104.984	112.701	215.001	201.392	74.772	41.7949
ENSMUSG00000021660	152.721	156.354	137.035	122.086	175.19	159.741	135.048	124.624	143.846	150.616	108.828	95.2371
ENSMUSG00000060743	114.554	127.27	122.144	124.817	165.519	147.249	166.345	140.689	168.217	161.647	110.56	111.183
ENSMUSG00000058672	98.6457	84.4809	275.177	264.269	80.9233	81.8422	179.041	184.502	83.3392	72.1053	127.228	120.565
ENSMUSG00000020496	135.187	155.126	150.228	153.25	173.077	180.245	153.327	157.247	98.5697	84.7999	108.279	92.919
ENSMUSG00000025809	103.462	100.039	176.69	167.284	110.164	108.604	125.016	133.284	138.478	137.932	161.44	179.242
ENSMUSG00000039105	132.811	143.88	137.462	132.713	164.442	165.517	158.546	142.511	125.078	119.413	120.901	98.3487
ENSMUSG00000028618	126.495	130.944	163.198	149.642	133.941	127.694	145.221	139.776	123.911	109.85	138.417	138.453
ENSMUSG00000039830	352.362	376.034	81.2234	81.5408	252.7	288.815	69.2025	94.265	10.1167	9.66362	4.93552	4.08812
ENSMUSG00000006699	133.598	131.881	183.812	175.444	124.533	125.573	148.756	144.066	110.16	103.126	121.448	122.49
ENSMUSG00000025950	181.462	181.489	117.004	117.703	191.815	189.448	144.915	130.68	89.3248	100.916	88.3196	86.3186
ENSMUSG00000067038	146.082	177.874	122.194	101.996	184.885	192.331	114.286	104.014	147.403	160.936	84.8842	76.1111
ENSMUSG00000040385	123.761	141.874	178.142	187.096	113.157	131.484	140.516	138.197	119.349	123.648	113.123	102.174
ENSMUSG00000022037	15.7367	15.4023	252.648	262.936	15.0387	14.0089	204.555	194.261	108.847	91.2197	208.231	208.039
ENSMUSG00000018293	125.356	131.674	162.51	152.969	158.782	165.871	190.471	170.921	87.656	87.331	86.4788	68.5933
ENSMUSG00000040010	88.1937	80.3029	93.8769	106.624	57.9186	70.8663	79.2092	87.8015	115.5	138.589	333.064	335.793
ENSMUSG00000048076	138.995	146.59	145.555	146.551	142.748	157.396	136.528	136.579	98.3749	110.675	114.843	110.731
ENSMUSG00000038418	463.633	259.951	3.36552	2.7098	229.967	137.26	5.9915	2.61731	290.339	182.998	4.58201	0.246621
ENSMUSG00000062070	144.327	157.207	193.856	200.905	147.217	154.258	148.497	168.361	53.5155	58.4499	80.8833	74.3553
ENSMUSG00000050621	157.307	113.951	135.48	47.85	264.544	113.428	53.0946	36.42	234.619	129.205	242.354	53.5706
ENSMUSG00000020108	98.4841	143.315	84.1653	108.706	120.139	148.995	125.572	139.703	210.368	217.455	103.597	78.6531
ENSMUSG00000029614	168.906	172.345	110.706	99.9381	152.06	152.893	101.308	95.2987	176.47	174.853	92.7193	80.2974
ENSMUSG00000024194	105.946	125.745	134.292	138.585	124.569	142.255	152.185	152.724	126.568	121.968	132.498	116.669
ENSMUSG00000083327	165.506	153.065	229.433	219.6	152.68	149.798	181.68	173.554	31.976	33.5455	41.8503	38.7434
ENSMUSG00000026864	162.35	126.137	209.556	194.018	154.789	121.895	177.325	165.012	72.6158	66.9402	57.462	52.5753
ENSMUSG00000011752	128.15	140.55	175.689	169.69	129.472	131.705	161.011	171.964	74.9869	69.1204	102.271	105.444
ENSMUSG00000037266	122.008	148.207	94.9279	92.7154	136.445	144.084	136.588	147.908	146.38	148.807	104.24	137.17
ENSMUSG00000071655	130.153	145.345	110.135	115.193	130.084	140.72	115.629	116.663	156.89	157.014	129.854	108.965
ENSMUSG00000004980	139.258	134.161	105.276	99.7469	140.365	135.272	111.651	107.209	157.111	159.842	133.518	129.705
ENSMUSG00000056515	162.561	172.637	163.433	156.164	157.274	148.986	123.745	134.04	71.7572	67.1525	99.4521	94.9051
ENSMUSG00000020029	47.6708	46.959	215.231	201.483	53.2253	49.0398	219.748	203.206	97.1817	92.527	152.51	171.075
ENSMUSG00000036752	92.6324	104.391	230.753	227.491	110.859	127.388	246.645	220.838	34.399	30.9125	60.7148	58.8815
ENSMUSG00000042834	104.385	111.977	120.921	121.141	89.2211	92.8693	115.739	101.509	167.955	160.059	183.374	176.383
ENSMUSG00000024758	139.377	132.782	115.042	115.899	132.03	121.384	113.622	112.381	112.341	111.348	167.893	170.876
ENSMUSG00000028692	136.095	144.312	144.814	144.488	133.54	146.613	124.902	123.364	114.087	119.447	113.694	97.9535
ENSMUSG00000001313	162.094	198.494	105.136	108.313	142.871	168.075	114.949	112.052	84.9233	92.9971	134.441	116.894
ENSMUSG00000090733	126.534	203.269	76.465	102.252	61.6012	139.611	95.318	98.8209	237.362	317.584	42.4541	38.4188
ENSMUSG00000093930	194.115	184.155	152.697	150.789	152.889	163.686	165.087	132.047	48.7284	61.4339	65.8315	62.5862
ENSMUSG00000071415	148.429	179.767	94.3794	93.8316	154.965	158.033	111.712	99.0455	179.019	190.034	74.7	49.9084
ENSMUSG00000071076	76.4071	82.4752	123.055	112.872	50.265	55.7353	84.0736	95.8425	228.745	206.725	211.735	200.415
ENSMUSG00000041936	129.111	121.139	137.621	146.34	116.73	136.897	140.885	152.633	96.4494	102.378	116.739	125.077
ENSMUSG00000052684	113.203	99.1806	96.7405	97.0565	35.4703	32.4321	77.1436	72.9548	305.877	233.553	214.067	141.319
ENSMUSG00000013593	131.642	145.312	110.131	107.263	154.26	165.547	127.178	122.695	122.26	118.213	106.401	103.073
ENSMUSG00000001175	97.6038	100.222	163.768	163.59	138.328	126.551	177.788	147.318	62.8628	63.0768	138.757	132.16
ENSMUSG00000026185	29.5378	29.4763	277.934	284.146	33.935	29.4304	187.69	148.579	33.6137	39.29	206.284	209.837
ENSMUSG00000066357	111.118	108.606	163.356	175.791	126.085	138.523	162.491	159.814	62.3284	67.9324	121.458	109.287
ENSMUSG00000027712	45.5438	46.1679	276.836	280.869	63.5252	59.9125	224.516	259.317	53.5947	52.8005	72.5369	70.8339
ENSMUSG00000061477	134.93	144.13	80.605	70.6575	122.596	131.887	74.877	72.8192	231.719	236.075	113.039	89.133
ENSMUSG00000026249	141.665	137.978	93.0461	90.9945	179.024	162.642	142.676	145.758	66.2251	63.5247	152.465	125.092
ENSMUSG00000027828	127.307	128.389	99.6563	101.397	126.172	121.319	97.9468	93.6904	127.265	118.005	183.561	172.713
ENSMUSG00000006728	142.723	158.669	91.6468	94.065	184.735	199.038	133.362	123.208	113.878	112.965	75.3939	67.7129
ENSMUSG00000020163	95.9651	136.004	120.173	150.308	193.636	169.738	192.149	193.714	58.7343	64.4374	72.7402	43.4343
ENSMUSG00000030432	151.563	178.114	93.1248	96.1119	138.421	155.673	104.605	95.8723	171.669	182.054	71.1843	48.434
ENSMUSG00000057113	138.587	131.06	120.439	111.407	178.86	158.613	138.066	121.845	121.82	113.176	78.7396	68.6137
ENSMUSG00000004285	74.1241	81.037	127.545	119.835	101.207	108.455	145.842	138.092	139.103	127.014	172.411	138.79
ENSMUSG00000054452	106.389	128.916	131.136	130.429	144.853	157.614	170.019	156.909	85.7563	85.4968	95.8772	74.2983
ENSMUSG00000003072	111.199	125.506	118.747	127.929	164.591	170.722	159.137	152.652	84.2582	97.5989	81.3477	70.8195
ENSMUSG00000091498	99.1305	119.462	83.3564	85.2472	124.327	134.75	104.026	93.7923	114.989	132.138	176.716	192.982
ENSMUSG00000081051	121.78	170.846	66.4631	78.4728	113.076	136.013	86.4024	60.4648	197.291	259.792	80.3871	89.4284
ENSMUSG00000071644	124.635	131.979	93.0329	96.5657	103.013	119.607	82.2649	89.8093	192.46	208.823	112.913	101.103
ENSMUSG00000047459	104.911	113.96	143.647	129.979	125.412	115.534	149.017	146.266	96.4038	108.44	110.502	107.987
ENSMUSG00000028194	129.774	126.838	94.0138	92.1494	114.133	115.927	76.787	84.5638	122.893	138.524	178.642	177.332
ENSMUSG00000052310	75.3965	69.883	179.975	179.673	89.1164	92.914	183.865	171.287	83.448	84.5871	117.311	118.46
ENSMUSG00000031996	107.417	99.4774	137.27	132.579	101.221	94.9247	116.355	111.453	125.05	124.493	150.777	143.143
ENSMUSG00000008540	44.6675	45.1954	61.4924	56.6871	63.2626	59.2746	97.9043	85.0351	238.972	206.246	234.75	250.053
ENSMUSG00000090841	78.2742	83.6621	209.366	215.95	93.9295	93.5621	202.927	208.908	65.8208	66.2273	72.4841	51.7828
ENSMUSG00000020402	107.285	117.193	134.793	135.602	140.1	148.156	139.372	142.598	85.8775	87.5201	107.065	96.0605
ENSMUSG00000020372	147.824	172.725	77.6191	73.9573	156.447	168.883	88.2317	83.6635	170.65	172.3	65.9394	62.572
ENSMUSG00000028478	115.645	131.96	133.107	139.41	133.142	128.13	130.4	137.022	87.2737	106.904	99.0634	96.274
ENSMUSG00000022454	23.8075	22.4772	14.1735	12.4296	22.1733	19.1189	14.1737	15.1435	274.399	231.833	393.33	392.863
ENSMUSG00000031785	167.81	159.94	92.0504	100.182	167.258	170.286	119.384	110.422	52.8421	66.9291	118.928	109.641
ENSMUSG00000035242	117.094	127.056	136.436	131.583	150.636	160.884	130.294	146.72	84.0614	86.0881	88.5246	76.1884
ENSMUSG00000027248	119.034	116.978	187.906	173.538	121.635	116.996	155.091	142.287	74.4124	73.3245	77.641	71.8058
ENSMUSG00000082908	134.456	165.89	173.848	178.273	179.475	164.443	193.141	187.713	10.5872	12.9606	21.5273	7.45632
ENSMUSG00000034024	116.984	122.698	118.093	116.991	154.188	152.995	146.562	130.63	100.738	105.83	84.9227	77.3884
ENSMUSG00000060036	129.345	139.084	85.9463	81.5109	103.25	114.731	73.1712	72.5295	225.065	218.675	94.4167	85.6611
ENSMUSG00000060803	139.884	158.97	156.454	168.624	129.938	129.988	126.358	148.768	68.7365	68.0901	53.8141	71.2371
ENSMUSG00000030120	104.879	113.185	92.4769	103.445	83.4879	97.1697	82.9422	84.9481	153.218	153.541	191.062	158.633
ENSMUSG00000030744	143.106	188.06	87.9278	88.9571	124.129	146.949	77.8489	79.2014	175.53	167.191	71.7976	61.3789
ENSMUSG00000012405	141.07	161.14	82.1879	80.9902	121.538	130.381	86.8307	83.4056	190.108	178.838	84.3157	68.3643
ENSMUSG00000030647	116.129	109.609	137.442	144.772	145.052	147.554	187.451	199.361	53.4186	50.2026	69.5907	47.7091
ENSMUSG00000063015	104.93	105.654	116.145	118.298	83.6525	93.0537	88.4499	89.6753	141.555	133.585	156.956	168.937
ENSMUSG00000032118	73.743	81.9499	67.6896	72.4568	93.7784	98.7406	70.9653	65.4016	205.434	203.755	187.077	178.888
ENSMUSG00000070493	110.517	131.307	133.608	124.884	137.163	139.76	131.446	129.523	85.4553	87.7229	106.142	79.1838
ENSMUSG00000000346	117.138	116.941	122.684	119.777	104.437	100.101	117.032	104.968	109.127	101.525	140.519	141.495
ENSMUSG00000031708	121.677	138.8	99.8719	98.9795	124.347	146.309	102.479	98.8032	111.25	127.893	120.087	104.864
ENSMUSG00000033763	161.347	152.733	75.0199	79.8258	118.22	121.795	73.642	76.8148	123.003	128.821	146.529	136.383
ENSMUSG00000029064	116.066	125.369	138.569	144.188	107.659	111.129	112.013	117.442	100.926	96.1434	110.938	108.305
ENSMUSG00000029467	97.5231	97.698	170.504	169.202	93.9069	93.0543	122.477	132.896	68.5763	69.5319	131.383	138.112
ENSMUSG00000029632	83.367	91.5485	104.4	113.233	121.255	118.22	128.847	126.989	114.328	109.472	150.41	122.187
ENSMUSG00000026880	45.4921	44.8898	152.729	153.166	71.9732	68.9122	242.794	215.013	101.575	103.801	85.2387	94.204
ENSMUSG00000034566	99.8038	118.956	108.356	104.261	177.865	176.136	155.7	149.178	68.3268	73.1162	81.5471	62.8299
ENSMUSG00000028195	144.801	60.8871	164.32	105.907	142.218	64.0763	219.461	179.082	141.34	63.1116	60.1141	29.1903
ENSMUSG00000014294	105.831	121.46	137.258	137.153	130.559	145.98	156.788	150.745	76.2256	84.4802	79.2698	45.1483
ENSMUSG00000028691	91.2523	92.403	170.984	162.932	103.923	97.3751	156.358	146.815	59.9702	57.5837	122.973	107.355
ENSMUSG00000071847	91.5579	111.072	71.7453	82.2213	47.721	61.2093	59.816	59.7438	197.189	205.856	193.239	182.345
ENSMUSG00000064348	72.9645	133.794	73.9886	101.38	77.9133	98.7596	125.217	140.459	156.494	143.412	167.14	69.631
ENSMUSG00000033379	110.306	137.516	125.386	120.901	137.077	152.449	136.431	147.885	68.1527	69.5316	81.2189	73.0425
ENSMUSG00000092981	101.344	75.4268	66.4961	68.5443	70.7528	80.6224	60.7862	63.1176	118.67	195.883	164.787	289.02
ENSMUSG00000008393	91.6579	96.6167	130.168	144.389	91.153	98.7919	107.308	100.915	126.16	135.545	118.725	111.8
ENSMUSG00000025232	64.4501	56.5482	98.0966	89.1626	118.047	125.56	173.353	166.279	99.3054	96.7814	127.004	132.186
ENSMUSG00000006522	185.935	193.511	114.166	132.69	172.664	173.13	166.943	149.731	13.5801	11.4959	14.8004	16.9688
ENSMUSG00000030310	125.151	121.137	32.8993	35.9754	131.082	126.451	60.3587	53.0766	120.144	128.721	200.271	204.893
ENSMUSG00000058558	141.35	156.458	68.7228	62.8863	109.808	119.906	65.9364	63.5075	198.285	196.78	78.8674	77.0312
ENSMUSG00000025980	113.494	113.521	128.826	131.748	125.367	130.091	124.015	126.381	95.0755	94.3904	80.5648	74.1353
ENSMUSG00000020321	90.716	89.1	144.348	133.539	146.719	126.79	186.591	170.581	52.772	48.8094	77.0883	69.5607
ENSMUSG00000031231	114.083	134.303	130.838	129.136	157.966	149.066	187.036	163.592	43.3107	39.7097	43.5501	32.2035
ENSMUSG00000034220	128.926	130.575	158.052	155.395	178.488	194.78	128.881	137.27	32.9693	32.9952	21.1742	20.2501
ENSMUSG00000046229	118.18	135.454	86.2633	80.3053	168.011	178.763	113.542	108.558	81.2339	95.0446	76.308	75.3346
ENSMUSG00000022257	80.2679	76.243	197.112	192.215	68.8626	64.2519	133.905	150.703	78.039	70.38	100.303	103.348
ENSMUSG00000032216	102.181	93.705	140.557	137.73	85.7025	85.1011	103.949	103.911	110.439	112.312	116.496	123.271
ENSMUSG00000076432	102.953	109.775	105.42	101.892	111.915	101.212	101.972	96.0498	123.918	121.425	122.033	112.419
ENSMUSG00000022382	109.584	114.092	123.837	128.136	83.0468	86.5277	76.049	83.5277	97.0084	95.4986	152.23	160.447
ENSMUSG00000096210	132.886	142.376	73.9932	82.6501	59.2217	56.9257	43.0728	40.2134	260.325	278.257	74.8337	64.3536
ENSMUSG00000029070	68.5931	70.1846	143.891	151.558	58.7687	59.8946	131.121	137.579	95.4662	97.1729	132.839	160.507
ENSMUSG00000036565	153.64	163.677	80.2043	89.8418	121.4	142.042	85.3524	86.6551	100.384	108.394	89.8602	83.7273
ENSMUSG00000019087	76.6205	76.6551	177.973	161.6	91.9003	89.5416	139.845	138.698	56.9795	59.5231	117.196	114.794
ENSMUSG00000063882	98.4897	140.428	106.515	97.0529	136.442	139.776	117.091	107.705	108.228	103.567	84.2279	60.9482
ENSMUSG00000037815	78.5084	77.6243	147.117	154.181	91.0163	88.8816	157.425	142.451	79.0858	78.4346	101.12	100.39
ENSMUSG00000110841	49.1524	53.2145	173.686	147.587	72.0292	72.3803	180.984	178.606	86.8052	103.418	89.8387	88.4222
ENSMUSG00000024176	217.374	247.29	53.1476	56.4212	138.865	171.138	49.9292	55.2502	79.0975	80.8662	81.0894	65.1543
ENSMUSG00000039347	76.821	74.6794	72.8278	71.0843	73.5963	82.8759	67.4554	70.4877	164.434	161.926	195.176	183.675
ENSMUSG00000029430	121.907	139.345	126.502	119.07	147.913	147.981	121.571	113.895	64.1502	63.1362	72.1092	57.0847
ENSMUSG00000059796	106.901	104.71	118.113	111.183	124.261	130.024	127.81	119.274	109.346	96.7499	76.5852	65.6204
ENSMUSG00000024012	79.9061	86.9284	91.8454	91.4599	89.1981	100.4	82.9544	85.4022	147.016	150.953	151.948	131.84
ENSMUSG00000063524	84.6646	93.904	145.4	142.054	91.304	91.0982	137.592	132.04	69.0052	73.5049	123.232	103.374
ENSMUSG00000067288	74.7803	155.492	67.3285	90.0785	75.9653	107.646	88.2976	78.7934	225.348	237.81	53.2626	28.4816
ENSMUSG00000018398	77.513	71.5112	95.5361	100.449	55.7963	58.3944	98.9126	91.0477	168.489	160.371	154.939	148.203
ENSMUSG00000035199	53.0845	60.6664	145.521	132.806	62.8183	55.191	120.111	111.37	124.214	121.437	142.45	150.445
ENSMUSG00000030357	80.9439	87.0534	66.8246	66.6272	77.8689	83.6874	76.479	70.5986	171.436	176.018	172.952	146.531
ENSMUSG00000084349	203.89	205.226	121.719	115.155	157.869	162.791	101.202	95.5847	37.0588	41.7903	15.26	16.9345
ENSMUSG00000001924	104.066	103.051	118.831	119.863	96.0669	97.9134	95.1788	100.796	105.423	104.585	113.084	113.038
ENSMUSG00000039953	96.6523	98.0561	105.644	110.627	97.0896	93.0387	92.3012	95.0995	109.197	114.042	133.542	126.054
ENSMUSG00000026227	133.532	149.811	130.767	143.69	123.031	132.18	120.377	126.254	56.0956	60.3248	43.2826	45.8728
ENSMUSG00000020458	71.7391	71.6337	151.999	152.505	77.1993	83.0396	151.285	152.243	73.8191	75.4738	98.535	103.842
ENSMUSG00000030057	94.6606	93.057	90.2745	80.9578	88.9594	89.0542	81.7794	78.0735	150.884	149.312	131.453	127.722
ENSMUSG00000041203	104.625	124.846	92.23	102.935	116.205	114.728	116.333	101.932	117.958	115.564	90.3265	57.1892
ENSMUSG00000020671	113.26	103.492	125.107	128.22	82.7034	83.1665	105.108	92.6233	105.489	94.3554	107	113.935
ENSMUSG00000005610	120.783	108.61	125.357	115.976	99.8405	99.6622	95.8464	91.8526	87.0321	83.5686	107.707	107.723
ENSMUSG00000059291	116.875	133.812	79.4876	89.3464	116.315	115.241	87.872	80.4465	157.987	149.161	64.5396	50.0719
ENSMUSG00000062997	85.4154	148.604	82.3132	81.681	101.27	119.361	86.8557	82.8581	177.827	178.839	60.9425	32.6036
ENSMUSG00000019362	89.4504	111.873	106.134	106.773	115.808	104.913	113.985	96.7406	101.058	113.84	111.705	61.5652
ENSMUSG00000083833	166.51	178.617	97.3912	127.151	151.038	131.262	118.77	90.5201	61.6186	64.435	25.3026	18.1817
ENSMUSG00000025967	134.407	148.279	76.4629	73.8086	111.332	127.874	71.7877	65.0352	146.223	147.544	66.7167	59.9118
ENSMUSG00000058135	136.891	123.968	43.1849	44.3382	251.97	203.384	74.9821	55.6068	57.3145	57.4879	103.95	75.0747
ENSMUSG00000028416	93.6158	94.8404	104.469	98.6877	79.8355	93.6917	92.0245	83.0762	144.066	153.732	103.297	86.6047
ENSMUSG00000037972	134.103	149.49	72.6243	77.5657	120.491	135.536	81.1441	74.3965	79.4785	83.3143	117.019	101.335
ENSMUSG00000017778	91.0963	119.649	92.1768	96.6901	133.13	125.597	116.705	118.014	92.9782	104.373	78.106	57.573
ENSMUSG00000027187	121.104	116.037	94.617	98.3346	94.4732	88.689	101.848	93.0626	77.4323	75.2936	136.635	126.44
ENSMUSG00000028756	89.8427	94.0959	94.5121	99.8577	89.9597	91.3763	106.869	105.101	100.691	98.2887	125.931	123.456
ENSMUSG00000055065	117.663	116.199	84.6654	85.4682	91.8672	92.3701	82.6812	89.7844	122.038	118.027	108.118	110.465
ENSMUSG00000046434	121.067	133.194	80.5935	76.0478	97.0076	102.188	73.2701	72.2835	166.901	156.562	83.012	55.6422
ENSMUSG00000030704	94.1827	84.0418	142.206	134.075	99.2643	88.9501	129.352	133.72	71.8897	57.2955	87.0508	93.7362
ENSMUSG00000007041	43.3759	46.0113	168.912	162.503	48.4946	52.3264	127.009	138.991	115.198	106.58	100.669	104.319
ENSMUSG00000006304	96.671	97.3601	118.698	106.445	109.975	112.669	120.275	116.801	85.2498	77.6742	90.2364	80.6646
ENSMUSG00000046364	123.661	146.955	84.2363	83.7955	115.558	118.761	80.801	77.1613	140.029	143.859	56.0758	41.7408
ENSMUSG00000004891	67.2652	64.1765	229.328	226.218	37.6402	42.759	137.848	170.654	77.7984	81.637	41.5053	31.0245
ENSMUSG00000029840	68.5479	64.2998	97.1527	94.3189	63.1966	58.0639	77.7574	76.6861	132.237	124.148	172.959	177.968
ENSMUSG00000034341	86.4684	93.0043	104.667	99.5017	120.543	114.806	127.54	122.784	75.9892	77.445	96.1831	87.7162
ENSMUSG00000052837	111.2	94.4649	89.8673	71.6042	157.644	82.329	131.451	105.893	188.927	121.279	37.1017	12.7782
ENSMUSG00000072945	18.1806	17.0906	225.532	217.815	69.347	73.2031	212.684	320.987	6.48325	4.18507	16.325	20.2128
ENSMUSG00000025781	106.479	118.652	82.272	81.092	130.106	130.096	98.5305	96.7899	87.5072	91.416	91.3209	86.8356
ENSMUSG00000001847	110.567	108.159	114.143	107.295	101.636	97.5266	90.7151	92.5245	82.69	78.9972	105.056	111.537
ENSMUSG00000025508	130.099	162.776	85.8322	91.9476	111.437	133.617	75.6986	78.1235	112.062	131.907	53.3407	32.7448
ENSMUSG00000023456	86.4819	117.774	160.095	167.07	86.2781	96.0861	150.177	154.572	43.2787	47.5804	45.7915	43.8077
ENSMUSG00000048644	91.3449	105.881	114.347	116.272	96.562	98.2075	119.989	117.954	93.9264	100.91	70.5113	70.6319
ENSMUSG00000041958	80.6817	83.6477	87.1108	83.6745	93.7503	108.501	115.101	106.98	88.3373	94.9276	128.271	125.34
ENSMUSG00000055538	100.358	96.8948	91.2578	92.3091	80.1821	82.9112	79.3474	81.5582	93.807	95.4491	150.805	148.557
ENSMUSG00000067870	125.166	110.232	80.6045	62.8919	131.863	116.247	87.898	96.0386	92.2511	129.968	84.225	75.5475
ENSMUSG00000092341	62.7373	61.3956	127.69	118.663	54.8755	54.7425	122.817	147.732	98.8579	99.0472	126.764	117.468
ENSMUSG00000007836	86.8882	108.754	64.7331	60.8089	93.0839	94.2168	57.9631	55.9946	170.276	172.259	125.96	101.802
ENSMUSG00000046432	109.575	111.431	91.586	104.993	155.933	153.018	141.392	135.741	60.0028	53.2701	38.4091	29.1488
ENSMUSG00000010095	67.3009	61.9729	91.3716	82.7656	62.7669	61.7278	106.562	110.193	88.6922	96.5684	185.186	168.772
ENSMUSG00000064193	111.436	122.672	199.131	181.93	109.98	116.776	160.688	166.359	2.13346	3.35795	3.87702	4.64643
ENSMUSG00000058756	69.8868	71.6657	69.1607	77.8155	87.7089	86.7753	87.4809	78.4288	122.61	115.017	154.585	161.215
ENSMUSG00000033629	107.304	108.641	118.976	121.737	112.992	105.088	124.086	135.579	52.1298	49.3301	75.6464	70.837
ENSMUSG00000000567	82.328	85.6691	112.709	121.181	70.7506	68.9464	94.3976	89.7493	123.534	132.889	99.2035	98.2593
ENSMUSG00000063229	57.2301	71.6304	192.756	191.346	59.4165	66.6239	175.232	166.902	42.3648	39.7301	61.4831	54.6341
ENSMUSG00000006941	83.0486	98.1797	82.3955	82.6484	96.1926	99.7253	107.983	93.9422	114.903	109.276	116.859	91.5904
ENSMUSG00000029030	76.9947	90.6531	89.7188	92.8989	88.08	85.5641	97.948	93.1925	124.207	124.163	104.833	106.802
ENSMUSG00000020733	95.3949	98.9867	59.962	60.0675	95.7596	99.1991	102.077	67.9158	145.253	150.676	98.0593	89.3804
ENSMUSG00000051223	110.083	105.758	92.1733	89.1894	110.546	106.622	97.2516	89.6068	93.1178	90.0776	88.2518	86.5022
ENSMUSG00000047085	106.43	119.896	60.7022	71.5828	111.076	128.855	85.3208	80.0744	95.531	98.7524	103.329	96.3868
ENSMUSG00000020440	64.8935	74.9465	80.9628	80.4766	79.0773	81.0766	77.6543	77.9317	133.54	126.577	140.919	139.208
ENSMUSG00000031555	61.5817	59.9681	175.683	164.73	50.9858	52.8522	127.879	130.025	80.7631	77.3504	87.5585	85.9482
ENSMUSG00000026074	95.2895	89.9374	84.1107	88.5244	91.1483	86.5115	92.9536	94.4977	118.407	118.435	100.698	92.7908
ENSMUSG00000020612	85.6422	84.9193	96.7946	97.1521	113.673	112.755	116.105	107.614	80.8961	79.9067	92.2586	84.7713
ENSMUSG00000023913	39.8062	40.3847	35.7391	38.1443	29.4762	23.6145	55.0868	43.8113	83.1725	80.617	326.831	355.48
ENSMUSG00000066705	63.0777	69.5997	143.397	139.678	38.7664	39.695	62.5391	74.6668	134.509	128.151	136.311	119.013
ENSMUSG00000000149	88.6164	91.6672	81.5324	80.3419	71.3545	74.9397	69.8706	64.1016	108.252	116.654	158.258	143.011
ENSMUSG00000095041	134.018	131.157	79.1956	84.9375	160.551	163.234	109.222	122.176	37.5124	35.9035	41.8661	43.1927
ENSMUSG00000034993	70.8956	80.0984	152.903	167.049	86.2684	98.0217	149.189	155.033	43.5595	45.6722	46.857	47.3647
ENSMUSG00000020708	78.3015	87.5043	108.428	113.93	109.873	118.71	128.902	121.573	64.0142	59.9205	81.9523	66.2166
ENSMUSG00000102070	84.2107	135.307	76.0875	94.0609	96.5467	82.9728	141.031	106.705	87.479	100.186	79.6513	53.7785
ENSMUSG00000047187	134.667	124.841	91.1019	86.1292	124.162	124.016	88.5934	86.6655	72.7417	65.6719	69.9381	69.3806
ENSMUSG00000018770	80.9421	104.275	108.191	111.635	119.633	129.618	132.346	126.998	56.0393	54.3618	62.4097	47.9002
ENSMUSG00000062380	43.713	46.5771	280.274	268.636	61.0475	66.8161	137.568	142.809	19.1455	26.5462	25.4821	14.6606
ENSMUSG00000022199	113.919	117.703	69.8424	72.7469	120.337	126.076	101.629	103.268	65.3613	70.7593	90.3532	78.0542
ENSMUSG00000010376	81.7336	90.8439	127.855	122.594	101.675	96.0596	124.847	119.399	52.7105	65.4649	76.0935	69.7443
ENSMUSG00000002015	66.6591	69.8517	127.951	118.422	81.1644	83.7424	129.521	124.111	75.32	71.8733	93.1362	87.0891
ENSMUSG00000031517	90.1903	87.2044	44.5181	41.2651	76.174	63.649	48.0999	41.3459	122.997	123.106	191.525	196.607
ENSMUSG00000031776	94.4077	101.321	103.097	105.3	82.3426	83.6869	95.2094	86.959	78.8656	79.4743	115.013	97.1571
ENSMUSG00000031532	70.8834	74.1224	110.105	113.856	75.9	76.6668	116.073	109.742	74.2605	69.3702	122.408	107.269
ENSMUSG00000024853	93.3204	98.025	97.2419	94.4868	90.7421	89.8827	85.3597	85.4065	98.3309	101.522	93.164	92.0283
ENSMUSG00000064357	109.852	104.239	66.8307	69.2366	123.878	101.936	139.602	85.0067	56.6683	108.127	65.5417	86.2557
ENSMUSG00000041126	92.7973	116.502	73.2575	71.8597	119.693	117.653	78.6828	78.012	99.0541	103.852	89.1287	76.5224
ENSMUSG00000020048	101.035	81.2393	133.035	113.959	105.7	92.8084	122.029	120.636	60.2199	55.501	59.5337	68.1154
ENSMUSG00000046240	96.1799	90.1769	94.9276	103.09	97.049	85.7375	110.534	101.505	53.4562	57.0973	113.881	109.382
ENSMUSG00000031700	117.618	126.882	64.9614	70.2377	118.984	127.148	79.8777	69.9787	79.6215	89.9452	86.4955	80.6929
ENSMUSG00000028656	67.2078	72.5666	143.201	136.874	72.3838	77.0965	134.671	126.559	60.0517	61.0504	81.6018	78.9201
ENSMUSG00000045752	66.7993	65.9037	190.378	197.501	65.4627	64.6403	172.099	190.731	20.4058	18.1467	31.8957	25.1033
ENSMUSG00000022234	93.5671	103.28	85.1706	83.5842	84.8518	94.4938	70.0549	68.6787	125.173	120.337	95.0427	84.3816
ENSMUSG00000064340	55.5482	119.75	76.4101	73.0804	118.32	133.227	96.9075	148.372	54.894	74.4016	105.681	50.3053
ENSMUSG00000082691	68.8527	72.344	90.2063	93.069	91.6582	94.6542	132.443	97.7912	104.572	98.5696	84.0277	75.5113
ENSMUSG00000045799	115.366	99.8517	82.8628	77.8288	118.162	111.127	93.6706	61.8942	112.197	118.478	55.4813	56.5316
ENSMUSG00000009549	74.4854	82.3113	108.181	106.929	85.7359	93.1012	112.518	108.59	86.7533	79.8638	90.7454	73.9229
ENSMUSG00000034708	55.2688	56.9383	144.506	134.525	62.5331	63.1928	126.63	130.649	62.7533	54.6457	102.197	103.192
ENSMUSG00000023092	57.1986	54.5261	103.729	107.554	81.7185	77.7845	112.629	109.73	77.6766	77.3532	112.845	122.061
ENSMUSG00000066553	165.458	198.472	92.5802	100.793	132.77	187.087	98.0991	106.326	3.33587	3.53236	2.58945	3.04328
ENSMUSG00000020358	106.051	109.453	75.9088	81.347	119.162	121.108	81.2451	82.688	94.374	100.455	65.5918	54.7383
ENSMUSG00000061111	92.8284	108.318	74.5773	82.8805	117.359	126.847	98.7575	95.2918	72.5086	71.4376	82.1004	67.3334
ENSMUSG00000031422	78.3823	81.5514	131.509	127.334	96.7926	100.967	119.354	122.082	52.5934	57.5637	66.9209	54.4677
ENSMUSG00000064215	61.4651	57.8665	120.253	129.012	90.854	89.342	169.201	185.948	37.3628	37.9984	55.9306	53.6097
ENSMUSG00000042682	97.1293	99.1453	82.7843	78.0845	107.507	99.2832	113.349	99.3964	76.7522	75.7799	80.9491	73.3748
ENSMUSG00000036766	75.5363	75.5544	190.456	188.972	75.438	67.7278	168.568	150.521	5.44347	5.75991	39.9664	37.2025
ENSMUSG00000020423	87.1802	79.4005	59.0729	65.3625	128.544	127.474	108.4	116.895	110.49	119.479	42.2456	33.7226
ENSMUSG00000039159	66.8079	64.6513	77.3492	72.502	62.4334	60.2664	62.7891	69.4844	117.076	114.741	158.851	145.981
ENSMUSG00000052456	86.9181	99.2821	84.0622	83.6603	109.61	108.323	105.361	91.9723	76.0526	71.7176	83.9924	70.1337
ENSMUSG00000027002	80.5185	72.78	95.4933	99.4406	70.6362	65.8016	92.5555	85.3449	81.3993	74.3424	121.974	130.637
ENSMUSG00000024870	93.8154	99.2296	91.817	97.7413	86.0111	99.4472	82.2926	81.0889	73.3638	78.3746	100.576	86.7097
ENSMUSG00000046721	106.351	132.182	64.3576	78.9809	101.922	114.36	82.4832	73.7523	104.143	123.071	52.688	33.2721
ENSMUSG00000039016	71.3352	80.6899	112.292	95.7402	115.136	114.497	128.534	114.573	53.0503	65.523	62.4873	50.734
ENSMUSG00000038502	106.36	115.476	65.961	65.4409	104.483	103.44	73.858	74.6212	98.0521	91.9913	82.6735	82.0652
ENSMUSG00000018326	90.7177	91.7971	103.42	100.89	95.4142	90.8801	92.9461	90.3675	63.9031	63.7015	92.3954	86.977
ENSMUSG00000019877	71.4202	67.0492	97.1817	93.9386	106.956	92.0288	119.769	109.656	69.6561	64.7318	81.4401	88.8469
ENSMUSG00000054091	64.4905	71.2083	93.6188	92.565	68.8997	72.6883	84.5852	82.7728	95.2292	99.7796	132.152	103.856
ENSMUSG00000032330	86.3464	82.699	100.774	90.2406	116.04	116.804	109.851	109.7	54.6999	57.1613	79.647	56.1608
ENSMUSG00000049551	35.1054	38.6409	34.7602	34.9334	42.6207	47.3986	59.8276	48.2383	157.202	163.022	206.336	191.746
ENSMUSG00000024026	80.7106	78.3249	93.0445	90.4376	74.6573	74.8	83.7075	81.2035	86.081	83.9567	122.61	110.165
ENSMUSG00000058655	96.9327	108.189	55.591	56.873	78.439	84.3142	58.3867	52.5745	157.246	153.822	76.5974	78.2842
ENSMUSG00000028419	71.4049	81.4121	113.653	104.38	86.5678	81.2442	95.8663	96.9171	81.7355	76.0083	87.0726	80.8093
ENSMUSG00000020935	60.6478	61.7617	120.007	111.792	66.4833	65.4511	111.405	97.8263	80.3235	77.6929	95.7486	104.752
ENSMUSG00000040462	95.1082	89.3639	101.652	105.874	97.3833	97.1731	119.815	118.217	53.5463	54.201	66.6131	53.965
ENSMUSG00000020263	99.3947	98.6609	53.7047	55.1359	115.634	105.698	85.2701	79.4526	78.9195	73.057	99.4338	108.307
ENSMUSG00000024640	64.9516	67.8848	107.468	106.568	103.001	97.1544	116.5	114.055	55.8762	57.4864	86.7793	74.913
ENSMUSG00000031029	103.343	122.936	59.9307	59.1611	91.7669	102.313	63.0752	61.229	126.229	136.425	64.145	60.6173
ENSMUSG00000059040	89.2379	107.223	163.247	158.683	95.1425	101.235	156.638	147.331	5.02523	5.79526	10.1311	8.99667
ENSMUSG00000022477	92.2099	86.1876	64.0192	71.01	101.758	101.938	78.6806	74.1659	70.9339	78.8556	113.9	114.329
ENSMUSG00000019843	126.218	126.747	41.2655	42.0921	132.337	127.044	53.9316	48.7247	89.6219	90.5954	86.6005	82.2257
ENSMUSG00000021136	145.375	158.871	100.676	113.902	79.9904	85.6602	66.7125	65.4177	64.3732	71.1683	43.4437	47.7269
ENSMUSG00000028745	75.496	79.8532	115.967	108.573	75.4571	81.689	118.28	108.198	64.7891	65.6704	74.1305	74.2189
ENSMUSG00000070509	104.493	113.119	102.8	108	71.0314	78.2898	81.1402	74.8478	71.103	74.8868	80.165	81.3594
ENSMUSG00000031207	30.1692	29.2297	180.548	173.634	33.6615	34.1712	135.736	141.434	64.4909	56.9087	75.437	84.564
ENSMUSG00000047126	76.1456	69.2776	105.7	111.094	83.7468	81.4786	110.164	104.975	54.8732	53.0597	90.3932	97.9233
ENSMUSG00000019432	85.1428	88.0818	71.6281	68.2535	84.0208	82.1426	66.9347	70.9672	119.582	113.472	96.4718	91.9263
ENSMUSG00000038633	82.3394	80.0755	101.171	106.382	89.9601	94.8771	125.479	127.038	43.3811	42.2294	69.3503	70.1214
ENSMUSG00000030678	94.8771	102.666	69.5002	71.1846	77.9542	83.2314	68.4695	65.6101	103.99	106.181	96.0433	92.3728
ENSMUSG00000008475	67.7746	72.3004	124.72	114.084	79.7005	82.1294	123.799	115.739	69.9585	63.7448	61.5557	55.9613
ENSMUSG00000101188	83.8756	84.4794	92.3367	93.6331	110.279	98.5393	106.611	88.3668	73.5085	75.9942	65.038	58.2139
ENSMUSG00000001289	79.9127	101.846	63.9263	69.921	94.041	100.015	73.1797	71.3648	111.553	118.19	78.6488	65.9366
ENSMUSG00000015149	129.029	131.879	103.859	115.967	96.4891	97.2177	101.406	96.0132	34.0078	37.0184	47.2082	38.074
ENSMUSG00000036299	75.4991	77.9451	102.811	94.9236	89.7648	86.1144	99.1066	87.6407	61.3049	67.6917	94.3532	88.2866
ENSMUSG00000015291	69.4606	73.9352	82.5285	83.4526	74.0815	74.8092	77.7633	83.838	92.3821	93.2671	101.557	116.427
ENSMUSG00000084319	110.496	113.98	58.0621	64.0007	90.1545	89.3943	70.8951	42.5307	116.027	136.114	62.3669	69.1861
ENSMUSG00000036606	67.0342	64.2485	97.8509	105.214	88.3011	81.5788	124.836	116.394	54.7496	52.3779	80.0245	87.2108
ENSMUSG00000070394	61.832	92.8449	98.7539	93.4671	118.323	115.279	130.022	117.985	46.6852	50.4988	56.9023	36.793
ENSMUSG00000076431	70.3388	81.5676	33.3149	36.716	43.5751	54.1798	27.4867	28.2673	187.343	200.331	132.691	121.377
ENSMUSG00000036880	102.847	120.275	86.8124	85.5642	128.179	130.172	102.073	106.204	35.5243	35.1237	41.7953	41.1339
ENSMUSG00000005413	48.6821	56.4954	119.159	124.681	62.1977	64.0057	132.789	109.705	47.0534	45.0754	113.898	91.4638
ENSMUSG00000020811	80.2878	83.3064	56.657	61.2151	104.279	118.01	87.4479	87.7019	82.9493	86.418	93.1969	70.7098
ENSMUSG00000039680	53.6672	58.6143	176.571	153.741	68.7496	63.1211	150.021	152.12	27.6327	34.186	37.0297	35.3044
ENSMUSG00000047139	78.801	76.986	105.378	92.0928	96.3963	88.8722	126.24	112.166	73.4432	66.4013	50.7843	41.753
ENSMUSG00000029426	77.8667	76.7469	137.585	142.696	66.1133	67.5161	104.418	97.7868	59.5236	52.7582	61.6674	64.3048
ENSMUSG00000029767	50.9805	48.161	134.42	128.943	49.8628	45.3377	76.6391	84.4901	94.7382	85.8278	107.57	101.265
ENSMUSG00000001472	74.5042	75.4473	93.8646	97.8419	76.4392	82.5105	81.1348	81.3749	82.9631	80.8259	83.8602	94.8354
ENSMUSG00000025823	61.2795	57.7942	117.091	116.631	68.3842	66.6168	127.569	115.584	66.9092	71.4591	67.4254	68.1412
ENSMUSG00000023020	85.983	88.6277	80.2543	93.3463	99.7052	94.8017	88.4094	95.4599	76.84	72.6447	68.1037	59.7416
ENSMUSG00000091478	75.98	84.2571	110.502	99.9385	130.809	135.49	143.05	141.442	18.224	26.8739	24.4561	12.6618
ENSMUSG00000005779	79.6774	87.2214	94.1908	91.016	90.0236	91.7673	84.3847	85.9296	71.4934	73.9801	77.3702	76.6196
ENSMUSG00000041841	89.3201	121.845	50.3086	56.2722	75.28	85.5672	55.8376	55.4642	163.831	169.131	52.9568	26.7308
ENSMUSG00000031059	86.6179	106.854	68.7417	72.7275	101.222	110.816	87.4775	82.6405	71.7823	78.5611	73.9782	56.7397
ENSMUSG00000004897	64.3589	72.1105	97.3244	92.4925	63.7808	71.6732	92.3144	88.7045	99.3786	91.3864	91.0869	71.435
ENSMUSG00000044894	70.7329	76.1707	108.684	95.9712	110.621	113.259	130.673	138.189	34.6489	35.9426	48.4392	32.0809
ENSMUSG00000038467	73.4729	88.3393	82.9079	90.112	81.3038	82.4458	79.7161	76.408	83.887	83.6085	92.9719	76.6351
ENSMUSG00000063065	82.5985	88.1183	99.9137	97.7235	83.7926	89.3449	102.789	97.3419	65.2948	62.4972	59.0722	62.0526
ENSMUSG00000048376	85.996	85.7111	100.079	96.1647	70.7337	73.8642	73.3941	72.0732	78.3448	76.9958	84.6967	91.8422
ENSMUSG00000002332	38.3535	41.5208	145.189	166.982	36.641	40.416	112.059	128.711	45.739	53.3792	85.3185	95.1003
ENSMUSG00000027581	66.427	81.607	114.598	115.331	108.399	115.837	137.099	138.05	24.4958	29.5737	35.0027	21.8742
ENSMUSG00000013921	84.0727	80.5974	74.2983	73.924	52.7763	48.6618	52.3435	50.6865	118.064	122.276	107.621	119.47
ENSMUSG00000053560	275.678	204.775	10.6369	10.0226	146.406	102.622	20.1673	15.1422	103.247	78.8445	10.2989	5.6844
ENSMUSG00000027805	139.169	148.45	77.5618	76.909	103.563	104.605	69.53	70.7513	41.2541	39.6889	59.0103	52.0069
ENSMUSG00000041559	0.27395	0.169791	328.733	321.434	0.644908	0.565592	129.924	122.297	0.615161	0.66123	40.141	36.6964
ENSMUSG00000018585	73.9944	77.0999	99.7497	86.5433	118.975	119.782	123.669	121.28	32.9158	39.9818	51.7278	36.3126
ENSMUSG00000002233	59.7367	71.6539	88.3403	91.4227	56.2344	63.8499	79.9737	87.9429	95.1899	95.7124	101.175	90.2177
ENSMUSG00000036275	59.7703	62.4761	113.711	108.311	74.9663	82.4725	105.964	107.282	57.3836	51.523	81.8689	74.918
ENSMUSG00000033174	126.399	128.389	100.018	113.252	98.1765	103.503	85.076	83.0142	31.2742	38.0605	34.5376	36.7468
ENSMUSG00000067071	93.0724	105.082	49.7109	42.4051	119.518	126.044	61.017	58.0168	90.0152	95.3586	78.469	58.7177
ENSMUSG00000074748	94.1682	89.9605	77.0491	74.3004	104.567	106.772	83.9872	84.4882	62.1704	59.524	72.1589	67.8727
ENSMUSG00000030161	49.9945	51.3087	74.3271	76.4357	53.1864	50.7695	73.7909	72.1967	122.689	119.426	120.763	112.036
ENSMUSG00000038615	43.105	40.2428	143.839	149.647	56.522	58.2717	141.117	143.51	38.4808	38.7813	63.0462	58.869
ENSMUSG00000020386	78.4007	82.2984	81.0906	73.3506	106.339	97.9622	88.2654	82.5153	66.7565	65.9612	82.9493	69.4039
ENSMUSG00000001911	58.9658	67.2445	72.3978	68.471	39.837	42.5587	43.7772	47.7798	108.349	116.971	157.488	147.887
ENSMUSG00000033208	44.8933	50.1623	149.158	178.619	59.0989	56.7003	170.411	147.432	7.42039	8.64455	55.7971	43.0014
ENSMUSG00000039952	69.3769	68.9222	105.835	116.813	58.412	56.4841	81.7471	84.9902	53.1533	58.1061	110.925	105.05
ENSMUSG00000052298	96.4308	96.4188	90.7252	88.5117	109.533	107.88	94.3711	92.3503	49.061	49.9845	45.344	46.7308
ENSMUSG00000009927	88.4744	108.646	66.8694	61.1777	101.135	101.883	71.1874	59.317	110.395	109.881	48.8705	38.0727
ENSMUSG00000021024	82.2303	86.8131	84.7926	87.7098	86.3884	84.5239	77.4093	84.7079	73.3996	76.0344	77.0767	64.7864
ENSMUSG00000022817	88.5744	86.3947	81.722	85.3475	123.194	127.72	82.1715	91.8201	33.3944	37.3205	63.8708	63.6769
ENSMUSG00000113948	45.6748	36.9663	26.9703	15.7965	42.1811	39.831	20.1917	20.9986	263.538	261.148	110.221	81.6635
ENSMUSG00000106106	96.3265	87.5664	86.7979	72.517	61.5958	42.7464	53.2094	127.436	152.329	66.5783	85.381	31.6809
ENSMUSG00000070934	68.7151	76.0038	88.6945	84.4843	81.556	83.2793	81.7384	81.7794	69.53	66.7	90.5297	90.4589
ENSMUSG00000039533	88.0389	98.9137	58.4516	64.4597	13.8704	15.6968	15.3955	16.054	122.14	134.374	177.136	157.044
ENSMUSG00000075700	78.8646	74.9477	90.6202	89.5991	74.7293	72.4968	75.3376	69.8695	67.8937	68.644	98.7142	98.8813
ENSMUSG00000079641	86.8036	105.057	76.9629	80.3122	76.5901	85.245	72.2245	64.328	111.935	115.856	55.612	26.7639
ENSMUSG00000091337	98.1838	92.5887	73.1171	58.4996	88.6671	77.9564	62.092	58.9025	99.6166	96.7175	76.4092	74.3593
ENSMUSG00000030738	81.5858	78.6227	100.151	100.343	74.8891	73.5943	85.6867	81.0547	75.2592	71.6343	67.7121	64.9759
ENSMUSG00000029781	44.6335	44.8729	85.065	85.8037	56.5975	53.1431	76.427	81.2858	80.6759	83.6172	136.112	124.447
ENSMUSG00000021087	55.2209	53.8265	81.8186	83.0761	64.0568	62.1405	77.403	77.4635	98.4091	94.3304	101.105	103.192
ENSMUSG00000028927	49.011	49.8459	309.906	315.758	12.7132	14.0458	78.2009	83.516	2.74088	4.23448	16.4028	14.7281
ENSMUSG00000023909	69.1247	77.1149	80.1959	86.5418	71.7677	80.3561	87.8417	81.7141	43.8435	50.7821	112.022	109.188
ENSMUSG00000028675	80.361	86.1826	58.7404	54.2496	91.6818	95.6101	65.0694	56.934	67.4448	66.6772	121.194	104.615
ENSMUSG00000059734	85.8466	104.787	78.8003	79.8884	124.881	125.239	96.0261	84.8034	33.2747	39.3669	50.0732	45.3931
ENSMUSG00000023904	16.5631	18.5247	63.9077	60.8667	23.5787	27.8745	79.8636	78.6447	141.094	136.311	160.895	140.217
ENSMUSG00000017386	156.43	159.285	25.0097	28.2641	145.774	158.294	41.3567	41.3394	65.0926	69.3749	34.2185	22.2103
ENSMUSG00000068466	75.9204	76.4964	77.6777	72.3549	93.5491	84.9439	83.9208	70.9431	76.0885	79.4547	77.8993	74.687
ENSMUSG00000069806	89.2395	93.0624	78.6678	77.1283	89.917	87.5414	83.8749	90.5524	64.742	66.4353	61.9117	60.1999
ENSMUSG00000015092	69.676	74.0963	88.6592	86.5445	81.7753	88.0706	90.8606	94.4215	74.7246	76.8774	64.4862	52.7019
ENSMUSG00000031751	65.1597	62.9086	72.9289	74.8105	71.7782	72.7157	76.2168	73.8619	73.9243	70.1267	114.118	114.011
ENSMUSG00000061904	78.1788	82.2815	96.2182	94.0575	104.272	103.6	110.12	105.686	38.8959	36.9935	44.8062	44.4684
ENSMUSG00000033065	81.9232	85.1818	67.731	67.9939	82.6223	77.7646	72.4319	68.0908	60.6523	62.3841	106.43	104.177
ENSMUSG00000003436	95.8557	98.7211	41.6904	43.5146	167.876	182.966	77.2573	72.97	57.7831	62.4117	19.7782	16.1598
ENSMUSG00000006998	73.1899	69.8907	118.149	120.789	62.1899	67.0573	84.4032	89.9024	50.9665	54.1078	72.5164	70.64
ENSMUSG00000040415	88.8916	99.4866	65.8784	59.7461	111.505	113.48	88.7617	85.7039	54.328	56.8113	54.5232	54.3769
ENSMUSG00000047215	94.1011	101.438	63.8145	61.4283	78.4209	83.9983	55.2258	55.2821	115.74	115.913	54.1675	48.6872
ENSMUSG00000031954	68.3641	69.6071	87.2424	90.7021	76.0648	69.9904	89.6278	76.5009	91.2055	81.1629	71.7195	55.4416
ENSMUSG00000035478	83.9951	93.2904	74.3864	70.357	91.4376	94.3394	76.3241	73.8759	67.4521	67.2837	74.2971	60.2048
ENSMUSG00000028445	62.8336	69.8896	51.7454	54.7963	88.1833	92.8754	49.4499	63.0605	58.7887	67.2281	142.783	125.076
ENSMUSG00000028936	86.0938	92.6475	52.0053	53.6051	75.4587	77.6829	51.9861	50.3847	122.636	127.227	71.4467	64.9606
ENSMUSG00000024501	66.1051	65.9231	60.1584	61.4198	78.1526	81.694	71.274	67.0299	104.281	103.549	88.7572	77.5409
ENSMUSG00000033916	67.7154	73.4268	93.7042	95.645	85.5425	81.9165	87.8463	82.6826	72.6116	62.2796	68.6296	53.7978
ENSMUSG00000016427	70.2062	85.4308	101.325	99.2912	99.0187	94.1339	112.905	117.553	36.4623	46.5433	45.1251	17.2328
ENSMUSG00000015094	53.5152	60.2805	98.9115	106.646	55.8088	57.1612	108.023	109.567	67.5088	74.5818	66.6122	66.0659
ENSMUSG00000020460	85.3689	153.273	66.6457	37.673	130.851	59.7662	86.9085	42.3685	74.7063	82.9649	51.5099	51.2945
ENSMUSG00000059714	39.0822	41.1343	79.7809	82.4258	41.0514	44.3144	88.9397	88.5957	131.046	112.906	86.2787	87.4229
ENSMUSG00000021546	80.7462	79.1862	66.9002	62.4825	74.1012	77.5911	63.5486	56.7081	100.771	95.4364	84.6627	77.887
ENSMUSG00000009630	55.4627	61.9322	67.9771	69.3631	54.2499	51.9491	54.1588	56.1722	110.146	103.11	123.434	111.989
ENSMUSG00000080893	70.0211	83.0285	79.1186	95.9337	115.103	135.907	112.03	113.297	33.6856	30.91	34.917	15.858
ENSMUSG00000064350	48.6633	77.3357	61.2991	46.3241	59.3435	66.2819	60.0506	116.171	64.4098	72.982	158.614	87.3806
ENSMUSG00000019179	76.3292	78.3334	81.8507	80.664	106.673	104.825	96.5385	91.6564	46.7065	46.5772	57.4815	49.8376
ENSMUSG00000028822	63.3261	71.0586	80.772	73.3682	71.4621	71.7757	76.9013	81.014	92.9568	86.7887	75.9727	70.1208
ENSMUSG00000024393	63.8662	64.2906	61.4617	62.9385	52.8208	55.0789	52.6988	57.2623	110.354	114.692	108.108	111.934
ENSMUSG00000025613	80.4669	78.1783	99.4562	96.3603	84.7183	77.9419	89.2074	86.5653	60.7508	51.2117	58.031	51.5049
ENSMUSG00000083061	163.126	113.655	35.4055	59.0154	36.9253	48.8619	60.791	69.1957	80.391	43.3105	79.0162	122.81
ENSMUSG00000062078	82.9062	73.9005	52.1121	51.6348	57.5263	59.9016	47.597	44.9509	103.493	107.379	108.411	121.773
ENSMUSG00000024654	98.7161	95.0403	70.8842	77.6702	106.356	103.308	76.371	79.8136	30.4867	33.8843	76.039	62.0829
ENSMUSG00000022283	74.7974	79.2674	69.619	68.1873	53.6849	59.2905	49.8211	48.0516	121.406	132.875	71.6396	81.3523
ENSMUSG00000031834	85.1632	88.6537	55.7957	57.7187	68.7175	66.5764	50.8922	48.9408	94.8705	102.022	94.5608	95.2852
ENSMUSG00000025871	47.5488	50.1566	65.1236	64.4411	40.7179	43.1966	50.3957	50.0281	86.0076	89.5847	161.696	159.043
ENSMUSG00000025868	49.0855	52.6412	75.2456	79.998	61.8029	62.7611	75.008	68.7848	86.3459	99.7845	109.401	86.0306
ENSMUSG00000042613	56.2861	58.4128	142.124	147.445	65.0821	56.3325	143.837	156.054	14.9318	14.0433	23.2009	27.0972
ENSMUSG00000044285	82.4697	99.5827	94.4819	85.0399	118.978	107.377	121.784	115.242	13.9684	18.8012	17.3387	29.0151
ENSMUSG00000031808	64.4514	62.6634	29.4477	33.5558	60.7144	63.4298	42.5839	41.7999	125.499	128.127	121.312	129.007
ENSMUSG00000062683	86.9667	103.759	56.5377	58.3881	87.794	95.8995	60.9417	59.9734	90.5588	92.7644	54.8539	53.8653
ENSMUSG00000024507	77.5201	78.1892	74.1036	74.9216	80.6626	77.4526	68.9159	71.8303	67.9054	69.1372	81.808	77.7772
ENSMUSG00000085939	39.5807	55.8121	104.9	104.979	57.4917	69.8522	126.82	123.771	73.1857	65.0877	49.6944	28.845
ENSMUSG00000041959	23.9123	26.5772	243.589	236.74	22.4408	24.6845	159.021	146.151	4.91119	4.60406	4.20145	2.57624
ENSMUSG00000022440	39.8203	37.9535	126.637	120.464	56.877	50.8854	138.961	141.241	30.8412	28.3377	61.8964	62.2333
ENSMUSG00000024782	91.7405	80.9055	103.105	101.51	86.9153	82.6299	126.272	116.783	19.9843	17.719	32.6562	35.8401
ENSMUSG00000029247	80.5329	79.618	69.9685	69.5288	69.3353	70.3278	59.8698	60.5759	97.6574	90.2398	69.417	75.826
ENSMUSG00000027775	76.4318	71.5394	94.2723	98.4687	87.3254	83.7114	90.7271	88.6139	53.0273	47.8635	48.6173	47.4296
ENSMUSG00000014602	68.1559	62.8573	87.4815	97.6463	67.4929	64.2322	97.7157	93.5067	50.0336	50.6028	72.6888	74.9574
ENSMUSG00000038462	65.2247	69.188	65.9058	63.6141	84.5115	77.8532	67.4168	64.3329	68.054	83.1039	91.5805	86.5265
ENSMUSG00000006782	72.2651	79.666	83.5046	91.9866	63.6407	59.9582	88.3078	77.7692	71.6851	73.4145	64.9775	59.6515
ENSMUSG00000095969	69.3617	59.5029	274.016	237.168	44.2716	28.5038	76.7642	94.1788	0.302457	0.350774	0.539995	1.58659
ENSMUSG00000052957	49.6364	48.0643	15.0962	13.3813	45.4993	44.9938	12.5798	16.3675	229.353	229.797	96.6495	84.8879
ENSMUSG00000026193	6.24712	5.56506	250.63	231.679	3.3928	3.54047	126.594	183.596	21.2548	20.0224	14.7068	17.831
ENSMUSG00000044303	45.5621	49.0002	62.0587	66.3183	48.7734	52.8986	66.9421	64.129	113.257	124.282	93.8486	97.797
ENSMUSG00000004032	75.6857	80.7159	52.091	51.8268	89.9069	85.7288	67.6862	58.4293	85.6991	84.4899	79.932	71.8706
ENSMUSG00000070858	65.7395	86.681	57.536	55.9682	81.5685	86.8194	60.2374	61.99	103.062	103.273	74.5936	44.1445
ENSMUSG00000042079	76.1399	72.499	56.4706	50.4756	71.6557	68.4241	55.4586	50.1115	95.9664	96.1552	94.7064	92.8676
ENSMUSG00000086841	90.4109	114.397	36.0756	32.1607	74.0872	83.4754	37.9247	38.1698	141.293	162.246	42.0752	28.301
ENSMUSG00000003380	54.2812	69.0356	71.7442	76.7897	69.1632	67.4874	77.25	78.8552	88.5884	85.5539	78.1508	63.128
ENSMUSG00000024835	75.0811	84.8109	77.8556	78.9822	76.0133	80.6037	79.7762	75.3952	62.3592	64.5602	62.9659	61.1009
ENSMUSG00000060373	73.8456	80.8235	66.1428	59.8638	77.3556	76.7927	65.9144	61.8354	90.7016	91.4549	68.4685	66.1939
ENSMUSG00000022272	64.5875	67.3751	66.487	74.172	60.5723	63.5244	62.2007	62.5866	74.9631	83.5056	101.469	97.5236
ENSMUSG00000022043	57.2118	54.9416	98.4288	100.256	54.0547	56.4968	77.4281	75.1875	74.5871	74.1074	74.0327	80.4744
ENSMUSG00000017344	1.62397	1.57402	156.184	147.492	0.766419	0.719615	126.846	99.5999	136.201	129.11	37.7795	39.03
ENSMUSG00000068748	134.042	117.434	30.9268	30.3967	109.919	100.765	41.1546	36.2161	63.7265	64.6749	78.9573	68.2146
ENSMUSG00000073418	7.32812	7.03604	73.7183	80.299	6.06083	6.94627	61.4978	57.7226	161.839	151.55	111.659	150.523
ENSMUSG00000038776	38.6794	32.6168	40.1887	36.7095	195.801	180.872	166.227	168.112	1.85693	2.33058	5.40439	5.87118
ENSMUSG00000029581	89.2207	100.895	35.1037	31.3739	69.2935	77.5612	31.1756	35.8551	129.771	124.47	80.5472	66.1083
ENSMUSG00000024962	87.5771	97.3884	46.9827	47.2748	80.5291	85.8834	57.09	53.4204	78.1286	78.0647	82.4346	76.4794
ENSMUSG00000020483	61.6364	67.3569	101.726	106.368	71.4185	69.154	101.206	101.792	44.8711	46.1099	60.3019	39.0157
ENSMUSG00000024966	83.9075	86.9345	85.6009	81.0186	80.4553	86.3719	77.9736	72.7294	54.876	54.059	57.9323	48.7052
ENSMUSG00000020349	59.2548	60.6468	91.4383	90.1765	68.1633	72.3661	95.7979	92.747	46.4308	48.4333	73.8684	70.0525
ENSMUSG00000003346	76.1308	86.107	60.0735	68.3416	92.2272	100.473	77.9392	79.047	56.8174	57.6757	59.736	54.4116
ENSMUSG00000020297	94.1539	102.5	41.0472	46.0683	103.312	96.8913	46.5353	44.4397	85.4479	86.8371	70.9198	50.0589
ENSMUSG00000030541	63.2435	68.7562	82.6139	90.5578	74.5675	82.14	94.7825	85.8319	64.5337	59.772	47.4278	53.6889
ENSMUSG00000036781	61.0001	72.5473	65.3137	71.2159	108.962	112.139	105.929	118.412	41.0927	50.1951	35.7059	24.7923
ENSMUSG00000025503	74.2397	88.8245	94.1707	98.4921	87.8285	98.1864	97.0861	87.1932	34.5462	36.1697	39.1195	31.2516
ENSMUSG00000024942	35.2164	38.6717	93.6862	93.983	32.027	31.3778	77.2415	78.5362	58.1863	58.4467	139.71	129.835
ENSMUSG00000040078	76.4543	84.2892	68.7491	85.8475	74.3102	85.9449	83.8207	79.811	59.0069	48.7781	64.759	54.7504
ENSMUSG00000061983	70.1487	127.514	57.84	57.6639	73.9979	110.956	75.1701	59.0984	91.0081	77.9608	38.5781	25.4167
ENSMUSG00000024359	77.1254	71.5003	90.3507	85.8374	82.3756	81.4225	80.1926	83.3873	53.2236	53.328	52.0387	53.4032
ENSMUSG00000028452	52.2683	48.0035	73.5492	82.5763	47.7403	47.3629	71.0202	68.5802	77.7021	70.9037	111.06	113.11
ENSMUSG00000083596	51.978	71.3394	43.9002	40.6063	52.1354	58.1908	40.7095	37.8951	174.483	165.197	69.8573	56.6999
ENSMUSG00000021242	75.2522	77.4731	75.2877	77.8522	60.8023	67.2654	69.3565	68.0544	67.8917	70.2426	80.3515	71.9043
ENSMUSG00000041028	55.6042	59.0322	84.8831	84.8489	67.304	64.5156	87.3193	85.0605	51.2538	50.5276	85.2701	84.6897
ENSMUSG00000044477	62.1007	62.057	63.4765	65.6246	55.1237	53.7111	61.4344	58.2223	77.829	80.0028	112.061	106.068
ENSMUSG00000027195	86.0149	83.8109	87.5168	83.2933	88.2665	92.9778	76.7559	76.8505	43.5237	37.714	53.2018	46.1863
ENSMUSG00000028837	70.2878	67.6377	83.6132	84.3556	71.3592	74.3999	79.1225	81.3135	62.5393	60.2982	63.6979	56.6756
ENSMUSG00000112907	125.21	105.533	91.2288	80.3213	125.329	119.411	107.174	100.651	0	0	0	0
ENSMUSG00000030224	59.464	58.0612	59.9967	55.5647	55.7026	55.5584	51.5997	48.4106	93.7801	88.6362	116.861	110.311
ENSMUSG00000003031	34.7866	44.953	31.5682	32.7862	34.6348	33.8119	32.5608	28.1199	179.277	162.559	116.672	121.411
ENSMUSG00000008036	64.3573	68.0834	87.4991	91.1143	81.9332	75.78	87.9059	82.0417	49.5693	52.2902	61.5764	50.6435
ENSMUSG00000004937	70.1365	76.2841	63.5643	70.6058	89.1399	92.4237	88.4049	81.1906	56.3466	59.5272	55.1802	47.5209
ENSMUSG00000020476	48.797	52.1978	116.683	130.581	54.9461	62.2436	90.9504	96.0337	46.0509	51.1514	51.7728	47.11
ENSMUSG00000026895	63.9549	68.0034	73.0488	76.8509	95.0351	96.37	95.8704	81.5016	44.9941	48.3066	58.0624	46.4643
ENSMUSG00000021134	78.2135	72.6293	64.6051	66.9638	73.2574	69.6856	70.1819	73.4793	76.8175	78.6596	62.711	60.9721
ENSMUSG00000038612	62.7032	54.0181	109.694	108.232	62.0235	56.6377	97.1503	91.177	62.011	48.489	47.7774	47.6551
ENSMUSG00000062647	71.6813	199.894	42.4739	32.7031	72.7976	72.475	41.319	41.6201	104.108	96.0613	37.169	34.8808
ENSMUSG00000002341	91.0083	86.4363	54.3406	60.6398	87.8566	94.3939	67.4819	82.8498	61.6332	61.5407	55.5542	43.442
ENSMUSG00000028820	78.0376	76.4716	53.2639	53.1021	83.0637	78.8097	62.116	52.975	93.8932	83.8101	67.8525	63.6922
ENSMUSG00000029005	57.3294	56.083	52.1003	55.1659	71.73	71.9397	60.613	62.2116	102.63	106.524	78.0769	72.5057
ENSMUSG00000043483	82.8211	87.784	56.842	65.5174	96.2202	94.7236	71.0154	63.7723	77.9141	75.8886	40.6593	32.525
ENSMUSG00000078126	127.724	87.5577	40.2051	41.3434	96.4084	103.631	55.0485	55.3512	74.8284	84.5696	40.5897	38.0848
ENSMUSG00000045817	104.987	93.5629	45.4835	46.0385	73.5718	71.6588	55.9775	59.6198	87.5992	79.1526	68.1756	59.4664
ENSMUSG00000021288	60.8651	68.0681	79.8246	86.7074	59.6055	63.3859	74.2846	80.5001	63.6429	63.6472	70.6951	74.0643
ENSMUSG00000041889	59.1799	62.3937	77.362	79.8829	61.2457	73.3914	83.6261	90.2066	56.988	54.4341	79.403	65.615
ENSMUSG00000042406	109.035	97.4918	74.1458	67.0167	83.9425	67.7255	64.7833	60.37	62.8347	67.7003	46.8711	39.6424
ENSMUSG00000022551	75.2797	86.0776	69.639	72.9345	86.4083	88.463	74.2328	77.8313	55.337	52.052	54.5581	47.806
ENSMUSG00000032249	62.0758	68.4101	89.5694	84.4333	67.379	60.3522	81.455	83.7988	69.8296	66.0307	57.1467	49.6402
ENSMUSG00000063696	98.96	186.023	78.6427	94.1401	89.274	117.907	77.2735	66.9912	6.65533	11.3969	3.99166	8.25058
ENSMUSG00000025784	24.2853	33.1678	157.374	185.062	26.8948	22.0301	118.404	78.585	17.251	17.0493	86.8631	70.8861
ENSMUSG00000028757	72.796	77.4169	77.649	78.3094	67.7075	70.8911	68.934	64.5372	65.1858	65.3148	66.8789	62.135
ENSMUSG00000060419	78.451	112.501	61.2926	59.4479	86.7617	101.495	67.2478	57.3612	68.9493	84.0077	31.0259	28.7636
ENSMUSG00000042043	64.235	77.3604	77.3169	71.8178	70.1996	72.1223	77.6161	80.0781	70.3372	73.3451	60.3317	41.308
ENSMUSG00000049339	64.1675	60.6293	76.9451	78.2574	72.745	78.8716	82.2907	96.1093	52.6959	55.4937	55.2203	61.2758
ENSMUSG00000028070	60.8041	71.9018	65.4282	63.0547	73.1081	84.0454	67.5378	68.8447	73.148	72.0988	71.2961	60.1784
ENSMUSG00000033917	76.2653	72.2204	95.3432	86.5266	84.2555	85.2663	96.3813	91.2126	27.4399	30.1235	44.2273	41.1368
ENSMUSG00000031799	52.6551	49.7452	109.798	97.0914	38.0058	46.0195	64.481	81.8967	80.405	78.6785	68.1179	61.5362
ENSMUSG00000084106	62.6148	87.909	50.2754	60.4038	70.8166	75.0904	55.4252	51.3902	116.241	113.569	49.299	34.6787
ENSMUSG00000052397	42.6026	46.7752	60.9655	61.5204	56.0821	50.2096	89.3912	70.5118	82.7722	86.5003	91.0357	89.2708
ENSMUSG00000017188	49.5567	69.3985	65.1124	62.8316	85.8497	86.1982	88.4045	87.9182	49.9949	53.891	67.8188	60.2043
ENSMUSG00000005881	65.7588	74.8764	67.6378	70.3643	65.6379	66.2844	58.2542	60.493	72.7791	72.2003	81.1898	70.8465
ENSMUSG00000073676	70.2177	81.8177	58.1564	64.9165	80.8057	87.9663	74.4029	72.3595	68.9865	69.5085	55.1242	41.7044
ENSMUSG00000021577	68.3275	66.0768	80.4773	83.53	76.0025	79.1661	80.7786	84.2416	49.2904	51.936	55.2047	49.8675
ENSMUSG00000031328	38.6859	36.9227	134.734	133.366	36.8422	39.7778	92.342	115.419	47.1914	47.1599	47.7796	53.9292
ENSMUSG00000024392	56.9958	52.9266	52.7279	53.0736	56.585	56.1763	47.1326	47.7368	100.459	103.493	97.1587	98.6478
ENSMUSG00000025035	59.8937	64.5586	71.6925	80.4971	54.0482	45.1397	55.8147	46.2351	90.3957	80.5518	97.4475	71.6974
ENSMUSG00000024844	76.6513	81.935	71.5762	62.8152	82.9917	76.5327	65.8431	66.1476	66.1172	66.2262	56.4295	44.0277
ENSMUSG00000027602	48.6198	56.3778	99.435	113.285	52.6466	46.0139	77.7512	73.4232	67.3693	61.3264	68.6128	51.8858
ENSMUSG00000024474	62.5444	63.1895	78.9558	76.8221	65.9378	59.5745	77.0853	70.9533	67.6698	64.0982	70.4348	58.3364
ENSMUSG00000095098	74.3578	68.3492	80.7701	76.2294	63.7737	65.437	87.5901	100.548	54.0013	46.1916	59.3303	37.9191
ENSMUSG00000071072	62.2577	62.7918	72.0545	69.4024	88.8913	85.2639	81.1387	80.9407	56.2257	50.495	47.695	57.2452
ENSMUSG00000018042	31.9706	32.7711	152.869	153.676	30.8764	29.9641	118.84	112.435	36.4925	34.4252	38.8812	39.0028
ENSMUSG00000073639	61.1864	63.0373	83.8115	82.948	54.4575	59.3907	67.7974	69.2413	65.9322	61.4522	73.8059	69.1138
ENSMUSG00000034685	43.4516	52.3576	54.034	56.2337	57.3093	62.7417	71.6345	75.3135	87.66	86.0784	78.1247	85.8435
ENSMUSG00000042712	66.0612	71.3684	77.7364	74.8881	78.4056	80.9719	76.971	77.5791	68.3058	63.4073	41.5895	32.7446
ENSMUSG00000032199	68.7777	68.2779	83.5932	80.3935	77.2353	79.7424	69.9264	70.4665	46.4107	54.0146	57.8156	52.464
ENSMUSG00000035901	75.1388	72.2853	73.3048	73.7841	55.4452	54.0555	62.3731	64.8029	67.3359	67.8562	72.0201	70.1329
ENSMUSG00000029669	59.3136	56.7419	41.8859	41.6244	59.8336	53.0854	43.8241	40.0186	94.6666	94.2567	106.159	115.64
ENSMUSG00000091957	4.50493	5.59315	5.59219	8.28023	3.88137	6.05521	7.80066	4.15891	228.277	234.042	151.973	146.48
ENSMUSG00000059070	81.2444	105.668	49.4336	54.6684	76.3228	83.6674	50.6724	48.2948	91.8447	93.2697	36.4488	35.0269
ENSMUSG00000069682	84.0355	80.3744	56.9315	50.9573	68.2406	79.2293	53.8564	52.3814	87.5668	108.712	46.6505	36.1617
ENSMUSG00000041881	45.3851	57.6229	62.6643	60.252	66.2957	64.1352	68.4795	66.0634	85.267	88.2013	83.2228	57.0956
ENSMUSG00000075590	75.0592	75.5247	109.972	107.229	71.5631	69.192	111.022	125.677	14.3179	15.896	13.3271	15.185
ENSMUSG00000020473	6.23128	7.56539	111.012	115.572	4.04698	3.23987	42.2655	44.4899	113.96	102.919	116.351	135.855
ENSMUSG00000045994	43.5383	45.8865	69.9784	66.6623	39.2675	40.6438	78.6179	85.8428	75.7246	79.2852	88.5414	89.2601
ENSMUSG00000020149	67.8197	69.9913	82.263	77.7003	77.812	78.1513	86.2797	79.5839	43.4663	41.6423	49.3731	49.1257
ENSMUSG00000025228	75.744	75.0674	67.2803	73.8877	41.0845	46.4351	40.3513	41.936	75.2547	76.2411	101.607	88.0619
ENSMUSG00000022314	67.4379	64.3912	47.2033	50.4324	62.5252	57.4939	48.1947	42.6032	95.4436	87.242	87.6385	92.2259
ENSMUSG00000034168	39.2505	34.813	60.7267	58.495	31.4271	28.4179	57.1658	51.4898	128.256	109.256	105.253	96.6543
ENSMUSG00000045045	70.1725	82.2661	45.1315	49.1841	85.6647	94.3847	66.0502	63.2291	61.6132	64.0043	60.9075	58.1894
ENSMUSG00000096014	49.07	54.3313	19.0452	20.3904	38.5905	37.4395	25.9332	25.169	160.984	154.961	112.523	101.668
ENSMUSG00000022841	67.6445	61.939	93.5536	84.7095	59.1199	60.9006	79.4157	74.9626	47.3997	47.4877	62.3999	60.1239
ENSMUSG00000060938	2.70951	4.48537	3.67102	3.42988	4.70884	3.76333	4.31424	3.36889	245.61	270.026	125.847	127.217
ENSMUSG00000061032	63.5847	62.6013	70.053	66.9666	82.3512	79.5505	79.4006	77.7188	55.638	57.9235	55.3064	47.9152
ENSMUSG00000026478	48.3233	49.7145	140.013	140.623	44.4923	45.3716	82.8584	92.7342	43.3067	45.322	30.1264	34.9078
ENSMUSG00000057411	72.4542	70.9757	59.2775	62.0744	60.9367	72.5297	52.077	53.6634	70.8083	82.4793	74.5558	65.8631
ENSMUSG00000071711	72.9107	92.3223	49.8511	42.8328	62.2214	67.2945	49.2681	51.104	93.9517	103.672	57.6689	53.9402
ENSMUSG00000029394	83.8733	97.2881	59.454	56.344	76.8959	78.3134	45.1568	49.8933	64.9517	65.8598	64.1181	54.8762
ENSMUSG00000045179	134.593	190.992	18.6862	23.8883	168.182	191.314	34.4108	34.3354	0	0	0	0
ENSMUSG00000025348	19.9222	19.4071	123.357	123.202	26.3692	33.8812	121.575	152.209	56.6953	56.1478	31.6064	31.8497
ENSMUSG00000016534	51.299	46.5604	94.2127	88.4497	49.6905	46.039	78.7322	72.3182	58.5297	51.5346	75.4775	83.2193
ENSMUSG00000036199	53.1389	67.3401	58.4833	65.8254	76.693	78.3307	72.5707	67.4676	62.5688	63.413	69.6935	59.3302
ENSMUSG00000045294	123.123	110.384	53.8397	54.0377	92.2384	94.4408	65.8585	59.7074	36.5968	40.6762	35.7043	27.6983
ENSMUSG00000025410	56.4826	58.3976	67.2173	70.237	71.5515	74.2261	82.6089	77.1043	62.9477	60.1904	58.5285	54.0614
ENSMUSG00000032741	34.3049	35.4332	45.7077	54.6038	23.5614	25.5151	44.4714	43.9068	97.3771	103.171	137.915	147.051
ENSMUSG00000001017	81.7974	78.5464	58.576	59.6998	76.1446	72.1372	53.8667	53.502	61.7821	60.9751	72.659	62.5639
ENSMUSG00000037503	80.4715	77.365	57.7577	60.621	75.7418	72.999	54.971	57.2081	62.0441	64.857	63.6493	63.33
ENSMUSG00000091896	74.3947	76.8808	68.3167	64.6802	69.6911	68.6697	58.0199	62.89	52.5995	51.2252	69.2282	72.988
ENSMUSG00000034880	50.7299	68.7167	47.835	50.5881	73.2871	84.7131	53.2404	52.5937	85.9676	93.6354	69.8115	57.5484
ENSMUSG00000018286	65.2552	65.2069	65.8945	61.9798	88.4667	86.5254	88.7085	74.7111	48.4371	50.6434	48.8921	43.6447
ENSMUSG00000058799	64.3876	59.3129	74.0825	68.8266	64.0619	63.8033	77.7837	68.5525	64.4521	57.2851	63.5467	61.7936
ENSMUSG00000071650	69.5369	69.5092	73.6129	71.4911	69.0526	73.215	62.8098	66.6026	62.023	57.9887	57.8433	53.7985
ENSMUSG00000019054	63.3446	72.4019	79.631	73.9733	71.9788	75.4785	77.3875	74.7865	46.1013	48.3978	60.2709	43.5311
ENSMUSG00000022193	46.785	68.8272	60.0805	66.4773	59.5463	65.3225	64.8212	67.0989	76.4184	76.532	76.9845	58.3207
ENSMUSG00000061518	53.9184	71.0673	63.1635	63.4151	97.7455	100.481	99.814	96.5577	39.0698	37.6263	36.1603	25.4134
ENSMUSG00000039630	65.3643	63.5793	51.4824	49.099	72.3136	70.6644	60.9267	57.3326	79.5256	75.2528	69.651	68.9814
ENSMUSG00000051391	31.9128	33.7111	114.676	115.84	35.3493	38.4275	93.069	95.7456	41.3599	44.2435	68.4644	69.2132
ENSMUSG00000046722	90.5122	102.342	61.2858	61.7395	73.3646	82.7887	51.7076	50.0951	60.0778	59.3457	46.4678	40.6513
ENSMUSG00000024346	45.9146	56.1289	55.6935	61.4992	48.2067	52.0307	55.9758	52.3392	116.155	107.309	78.4041	50.6146
ENSMUSG00000057880	68.5594	66.8585	49.8889	51.6326	72.3862	61.374	56.4928	53.8156	44.4429	49.3895	108.013	94.9136
ENSMUSG00000020536	64.0569	66.1985	55.8794	61.5816	58.9982	67.6628	56.1377	57.0813	67.2323	69.2051	76.0823	76.8505
ENSMUSG00000000171	70.5119	69.0656	73.7875	70.489	72.6495	77.2775	69.0053	71.9722	46.6212	53.508	54.0276	47.9816
ENSMUSG00000001891	63.424	59.3168	98.6247	93.4926	78.6524	78.1198	93.7349	93.0057	23.5166	22.1935	36.3009	35.8845
ENSMUSG00000028447	55.4184	62.3652	84.0089	73.4514	67.7987	71.4427	75.107	73.5303	57.5528	45.1603	57.708	51.9401
ENSMUSG00000019433	63.0255	63.1329	57.1473	55.1514	67.8883	73.0663	63.3546	63.1647	72.7262	68.4069	67.6103	59.1808
ENSMUSG00000024940	46.3414	48.3207	81.9954	75.0704	35.2624	39.9347	62.2552	76.5553	57.1725	58.5356	89.2845	100.094
ENSMUSG00000017754	42.9154	39.8084	118.925	135.398	56.7462	55.3309	134.853	117.629	14.3465	13.2254	19.1844	22.3181
ENSMUSG00000000594	85.4019	86.0548	55.6829	60.5162	82.1695	78.4531	59.8932	58.333	36.2978	36.7576	67.8733	60.5105
ENSMUSG00000031591	48.4097	42.9626	77.5652	75.9518	51.6911	51.0209	70.5213	68.0731	53.7439	50.281	89.0425	87.9806
ENSMUSG00000009291	50.8506	49.7947	70.4458	70.8058	52.5849	52.6905	68.6762	70.6268	55.6035	55.2123	80.9071	88.9089
ENSMUSG00000040048	53.4625	54.8166	72.5566	78.571	67.756	70.5803	94.4341	84.4422	44.1414	45.5678	56.2864	43.9368
ENSMUSG00000000787	75.0973	62.8744	75.0598	76.9363	67.9971	62.253	68.3367	64.565	53.0903	49.6452	57.118	52.649
ENSMUSG00000036402	61.4642	54.0127	37.421	39.3677	52.4303	49.0009	36.8329	34.9388	99.3739	96.3854	99.8282	103.348
ENSMUSG00000019428	52.9129	60.1209	69.3937	69.9588	57.1017	66.1094	65.9107	64.5544	66.8529	63.4588	67.2358	60.2384
ENSMUSG00000005683	71.3008	72.0798	63.2756	62.8256	90.5183	89.9393	76.7402	76.2972	38.6078	38.7528	43.9272	39.397
ENSMUSG00000021178	59.5789	60.6697	84.4444	81.9905	59.5611	61.7882	64.2891	68.3268	56.6085	53.926	58.6654	52.9015
ENSMUSG00000005054	39.0508	43.8952	80.7818	90.8961	67.1795	58.7235	115.258	123.129	36.1123	37.2065	37.3036	30.8529
ENSMUSG00000036181	60.6572	57.5722	91.8084	90.5463	51.0484	46.1469	86.8158	84.2352	68.0451	57.0107	34.7709	31.1906
ENSMUSG00000021190	40.7652	43.997	94.4847	91.2515	45.7167	39.6679	70.1452	75.7291	67.6036	57.3041	62.7882	69.6424
ENSMUSG00000001729	77.7583	80.2786	54.9582	53.5157	64.9634	69.3836	44.2124	47.7505	69.0544	67.915	65.3821	60.5102
ENSMUSG00000016921	78.6226	74.4817	54.7956	51.4151	82.6135	86.653	61.0484	61.0359	54.7695	49.7172	50.4475	49.7139
ENSMUSG00000020361	59.9242	51.4275	90.0873	90.9197	67.6512	63.8342	88.7472	85.9875	36.4934	34.768	44.4959	40.8798
ENSMUSG00000049288	72.9646	77.3049	42.9147	41.0083	60.7592	64.2276	48.8314	53.8876	72.308	75.3731	69.7098	75.5982
ENSMUSG00000039278	66.7385	78.6596	121.579	119.757	60.8553	64.4812	109.99	117.873	2.66902	1.44277	5.87568	4.92399
ENSMUSG00000028383	82.4993	82.0017	61.0665	64.2409	75.3949	73.7779	71.9748	68.0532	35.0859	31.9434	51.9157	56.8344
ENSMUSG00000027298	61.0215	62.7205	36.6532	39.4536	61.3701	65.051	46.9687	47.2398	89.6583	92.0822	77.7287	72.4807
ENSMUSG00000097156	109.66	108.835	18.3451	18.8351	79.055	88.006	25.81	33.9556	73.197	76.7455	62.7441	53.9827
ENSMUSG00000028655	116.635	103.208	73.1414	67.8269	115.349	109.88	70.3445	86.483	1.01411	0.920432	2.40094	1.59011
ENSMUSG00000072940	34.6745	79.1617	34.5665	63.5209	58.1722	56.2068	57.168	51.8319	149.518	117.519	30.574	15.7979
ENSMUSG00000053907	63.0381	58.9454	61.8298	59.2945	62.6587	61.6371	61.711	58.3413	60.7819	62.1563	68.6009	69.5742
ENSMUSG00000031556	44.6707	52.7159	83.0037	78.3497	49.597	53.3742	68.7827	75.5887	60.6136	63.0818	64.6502	52.8486
ENSMUSG00000006575	51.2427	55.4531	58.8307	62.0847	74.6498	84.957	91.4377	84.772	61.7803	56.0208	32.6564	32.8236
ENSMUSG00000008035	98.1945	108.983	64.9916	61.63	68.2382	69.4987	60.5326	71.5813	37.7384	44.1184	31.2538	28.5205
ENSMUSG00000022884	61.7245	61.4441	69.8988	61.4469	65.7088	64.3001	64.2856	63.998	59.964	57.1175	58.1575	56.9462
ENSMUSG00000021127	76.4283	71.556	60.3901	63.055	47.5056	39.9063	56.2988	54.4632	86.5315	82.0962	57.993	48.5591
ENSMUSG00000028552	56.3295	53.3213	57.692	63.1973	44.4792	47.3633	64.6406	55.8163	59.7082	57.7843	85.3713	98.8186
ENSMUSG00000028849	51.0572	58.9634	71.0198	68.9297	53.3001	54.4327	65.9418	69.6665	67.1922	65.7024	59.0476	59.2076
ENSMUSG00000064358	53.971	71.8734	43.6751	60.1404	68.3543	52.6938	85.9176	57.0079	48.7172	94.5086	51.9043	53.8488
ENSMUSG00000006315	66.3295	72.2629	75.3278	63.8987	83.3259	94.165	71.4878	76.0652	35.864	33.316	36.6342	32.291
ENSMUSG00000086922	60.8192	61.0811	80.8022	74.9057	61.1565	62.1861	73.609	63.8266	44.3168	40.2269	59.2119	57.9277
ENSMUSG00000008140	59.5257	61.6231	66.2891	67.3043	54.2849	62.2388	59.9102	56.8893	59.7548	60.8007	70.2827	60.6791
ENSMUSG00000032966	60.0279	63.5316	81.0631	84.185	63.4201	60.887	71.8253	71.6079	53.4869	52.2023	39.0676	37.2726
ENSMUSG00000030111	3.59124	3.4686	175.285	171.605	8.2155	7.29057	155.214	186.608	7.43232	5.11278	7.65008	6.5226
ENSMUSG00000078670	73.7647	74.8023	86.8602	89.5603	85.7461	92.1991	89.2633	101.428	10.1122	9.38208	11.2124	12.0448
ENSMUSG00000024991	68.8637	61.4485	70.7395	70.5147	56.588	51.2077	63.9531	63.0405	53.858	53.2369	61.1069	59.935
ENSMUSG00000033287	62.7452	69.2123	80.5711	84.9821	54.5619	54.4085	75.4664	83.1838	38.3393	40.6832	46.8587	42.5987
ENSMUSG00000100862	67.485	76.7417	44.3049	43.927	78.191	60.5874	91.8845	64.7546	47.5545	70.4239	41.9285	45.7653
ENSMUSG00000028291	54.7324	57.1347	54.6504	47.8968	54.8281	56.3495	51.4672	47.0901	74.1581	77.0949	77.7158	80.1054
ENSMUSG00000029570	88.6082	81.3595	43.3143	46.8714	98.1093	100.724	61.5516	59.2305	40.8705	44.1385	34.5752	33.1612
ENSMUSG00000022114	70.7357	53.9584	13.3178	11.2645	60.4397	47.0094	20.2423	18.7058	159.1	119.657	88.6017	68.5098
ENSMUSG00000096942	113.809	104.005	64.4383	56.8397	114.063	104.192	55.2631	49.8407	14.2694	22.8532	5.45913	24.9507
ENSMUSG00000037072	53.6403	58.3315	72.5167	70.6667	56.8807	55.4303	54.1206	52.2394	54.7687	56.4593	76.0264	68.0907
ENSMUSG00000038976	53.8952	58.6991	56.1463	59.6447	52.3519	52.5699	55.4333	55.4728	83.1823	79.4717	62.617	59.1119
ENSMUSG00000090862	75.3352	92.2952	56.1505	44.8342	77.6021	72.6338	51.799	40.3355	74.8377	78.9259	34.5713	28.7177
ENSMUSG00000020917	60.2596	61.91	59.5167	62.0586	73.32	82.4412	66.0735	68.0653	50.9091	49.9207	48.7755	43.227
ENSMUSG00000062554	49.8242	102.791	31.5868	63.2634	96.6439	83.2782	60.465	67.5117	48.4313	50.4305	38.9335	33.1226
ENSMUSG00000028851	52.0145	61.178	61.1951	63.3951	60.6562	56.0955	66.8516	65.161	65.3367	70.082	56.1186	46.8817
ENSMUSG00000002524	80.5878	83.8574	65.1067	68.0393	78.6071	77.8775	60.7112	57.4017	39.0409	42.9029	35.9609	34.5801
ENSMUSG00000022463	68.6974	72.5763	60.4266	65.4666	61.1527	66.355	59.9072	59.1832	49.4649	58.9043	51.5157	50.9063
ENSMUSG00000067377	59.6165	59.4027	79.0529	71.7426	50.5184	49.5828	63.9169	55.2589	54.6837	51.4671	65.3662	62.5869
ENSMUSG00000013787	58.0531	62.0508	45.9466	45.2114	47.4823	50.3955	39.4988	43.05	91.2897	88.3918	78.0883	73.1442
ENSMUSG00000058076	48.6669	59.2683	57.6749	59.0875	79.4848	82.579	76.5143	76.0947	42.5823	41.1008	52.9857	46.3156
ENSMUSG00000018677	44.9027	50.0414	67.0425	65.0302	62.7877	65.9171	87.6391	85.6083	46.1293	50.5762	49.1157	47.0881
ENSMUSG00000071547	52.345	59.9206	57.9984	62.9541	51.1777	58.3345	80.8302	83.1576	36.3783	37.1821	72.0242	68.7976
ENSMUSG00000022010	41.838	38.7191	61.3547	59.0247	41.5678	37.7078	62.0795	61.2884	70.9244	62.8294	92.552	86.8201
ENSMUSG00000022892	35.6724	33.1153	71.1971	72.2662	32.4386	33.0427	55.0266	54.4356	65.0533	67.7124	99.2305	96.9744
ENSMUSG00000002379	43.8905	54.6461	63.194	61.5011	65.4859	66.5663	63.9426	61.6993	45.2877	51.9955	76.7595	60.8206
ENSMUSG00000021877	65.3053	65.8293	58.1214	56.0293	64.4845	63.0062	55.7259	51.9647	60.9196	58.5169	62.7756	52.2133
ENSMUSG00000028234	72.472	85.5116	43.6127	41.4509	60.8011	67.5128	42.9283	40.6581	95.5101	98.0497	36.8888	29.416
ENSMUSG00000002808	23.3596	23.3592	36.6914	35.3157	24.8757	27.077	31.9857	34.1812	92.8633	89.3816	136.759	158.585
ENSMUSG00000032349	74.3366	73.3996	53.3699	54.9555	62.4826	66.1807	54.4648	47.117	44.4765	45.0481	73.8622	64.5144
ENSMUSG00000045532	20.2901	21.8974	56.7694	46.0418	7.94131	10.9884	20.0452	15.3156	138.909	116.46	133.59	125.596
ENSMUSG00000009575	51.2634	51.2147	85.4586	90.0065	43.3551	42.9649	60.3323	67.162	38.3506	44.9753	63.612	74.411
ENSMUSG00000081485	59.0577	67.2425	55.9644	83.9214	72.3293	99.5183	92.2703	70.9431	30.7435	36.5536	25.8298	17.6177
ENSMUSG00000059119	64.4922	66.6667	60.4285	65.3536	59.5789	59.2826	56.8814	51.0012	49.7633	57.3039	62.1689	58.7637
ENSMUSG00000060591	36.393	30.3902	103.168	83.075	30.4392	29.707	116.214	93.8584	44.1504	48.2173	41.0347	54.7215
ENSMUSG00000007850	70.9039	68.0799	55.653	53.0259	79.2445	74.5263	62.4385	65.357	49.6624	52.7708	40.4595	38.2149
ENSMUSG00000053646	58.0533	53.6408	73.367	79.2893	58.2061	60.0593	82.6796	84.6258	33.1945	34.9408	45.8769	45.3017
ENSMUSG00000035585	63.4723	66.1876	76.1732	75.4184	64.2679	66.3434	66.1193	71.7687	40.76	42.3132	38.2154	34.765
ENSMUSG00000049556	80.1222	92.3475	57.0341	61.9049	91.9163	94.2112	65.499	69.475	23.2077	23.389	24.3702	21.7845
ENSMUSG00000001211	38.2222	39.8146	51.7963	58.7293	42.3188	43.9108	57.3545	58.4588	47.4571	48.525	112.62	105.583
ENSMUSG00000015165	64.4822	65.8966	54.4949	53.9452	62.3374	66.6387	56.7504	54.2403	63.3598	59.7206	51.8666	49.5114
ENSMUSG00000005566	70.6943	70.4906	52.1207	49.9324	62.2105	63.8292	42.5912	46.4472	68.4039	66.2432	56.3452	52.9568
ENSMUSG00000050148	65.2066	63.9939	44.5859	44.9854	75.4584	70.5422	52.7647	50.7343	52.5845	55.0325	62.6456	63.6494
ENSMUSG00000026341	54.6731	53.8737	70.5259	67.7049	59.0046	58.4201	65.4399	65.3385	53.5232	51.3283	52.407	49.697
ENSMUSG00000067719	49.5925	56.3145	61.2022	76.0809	68.8124	70.1571	88.4147	63.1699	48.1582	44.495	54.024	21.2623
ENSMUSG00000018965	42.2438	48.6274	82.6497	89.4315	50.2903	53.6119	91.5576	85.0563	44.1064	42.7769	36.9733	33.7088
ENSMUSG00000024914	50.3143	66.3188	59.9354	60.0056	62.8528	61.9569	64.3343	54.2071	60.8	61.0295	57.5813	39.568
ENSMUSG00000022528	105.124	51.6369	68.3874	60.5578	75.6431	43.5736	102.74	65.0473	48.9942	32.6184	32.3239	10.0593
ENSMUSG00000036835	52.6785	59.0284	62.6263	60.0285	57.3522	58.5703	73.1896	64.29	52.7542	51.8871	49.5585	54.642
ENSMUSG00000040759	45.0593	44.4995	40.5731	41.4775	59.1949	50.3198	49.6086	48.8477	64.8528	66.0847	98.3666	87.3068
ENSMUSG00000025369	61.4987	62.4822	53.0291	51.145	64.0064	62.5374	59.5519	57.194	53.6413	52.2323	59.0182	59.3089
ENSMUSG00000020737	59.5075	63.5732	70.7344	67.911	61.002	62.457	67.5508	65.5055	51.9112	57.9553	31.381	36.1423
ENSMUSG00000056076	61.6056	59.5939	68.0805	69.3324	53.3524	56.896	53.3538	59.6271	50.2997	54.9481	55.9914	50.8191
ENSMUSG00000078429	49.1663	45.1646	55.8223	58.027	57.0914	52.3187	55.7186	56.9115	70.7139	66.2539	60.8965	65.7566
ENSMUSG00000046329	45.3352	43.4157	43.4533	43.8331	43.8216	39.7904	47.1317	45.4742	70.9658	75.1306	92.7915	101.999
ENSMUSG00000006095	52.2303	54.2883	66.1037	62.4645	61.5395	60.4589	77.3141	64.3084	52.8709	41.37	51.8643	47.5018
ENSMUSG00000019923	51.1788	53.5503	62.8996	65.5451	62.1589	67.4995	71.816	77.4162	44.4122	45.0719	45.1684	45.3912
ENSMUSG00000000058	17.9452	15.0577	60.9304	54.0173	13.7018	15.9967	45.3962	40.7699	109.722	114.088	83.8724	119.606
ENSMUSG00000024387	50.0029	45.2472	55.8658	55.2062	55.5047	55.7189	56.4168	50.6589	64.9374	67.8245	71.143	61.5568
ENSMUSG00000054312	49.1689	65.5575	64.946	63.177	64.953	58.749	79.5581	65.4986	44.5689	52.8563	46.5565	31.9528
ENSMUSG00000079426	44.64	44.4256	53.9907	51.2132	44.1423	39.1985	50.9697	45.8486	80.5701	75.6947	81.4242	75.3358
ENSMUSG00000000563	55.1923	55.9067	65.1835	65.4574	62.6488	65.6781	69.0985	67.504	44.6366	39.5752	48.6159	45.9232
ENSMUSG00000038150	48.1038	50.0395	62.1444	60.473	65.0374	67.583	81.6516	81.1335	33.3412	35.4802	52.7544	46.5834
ENSMUSG00000056708	30.5542	40.543	40.4675	40.6379	40.069	46.2325	37.5177	43.1933	99.8722	93.4023	92.8169	78.2745
ENSMUSG00000031078	36.253	34.3414	93.8037	94.518	34.0214	34.5969	74.4293	83.684	46.6211	45.1625	55.3918	50.4479
ENSMUSG00000028333	55.9451	58.5787	65.3727	62.4961	53.9967	51.9289	56.1578	58.2924	66.6576	59.002	52.124	42.419
ENSMUSG00000021917	47.0765	52.8986	71.9742	79.577	52.9643	60.7383	59.4786	72.8049	46.2662	48.7454	50.2084	39.5517
ENSMUSG00000025666	42.6085	38.5018	104.115	102.459	59.6993	42.42	126.095	114.395	9.30441	8.96135	16.0617	17.3574
ENSMUSG00000031610	84.8232	80.8683	23.8099	24.3392	88.8223	104.511	46.5379	45.3457	52.0123	53.3357	37.3214	38.8441
ENSMUSG00000025153	91.8534	94.2707	54.7886	56.1736	50.0698	58.0645	41.7684	38.8669	37.115	41.3309	56.1595	59.2622
ENSMUSG00000024538	45.6642	51.6739	82.5894	82.7254	43.8224	39.8488	51.8744	53.5265	55.3887	53.0537	64.2847	55.1863
ENSMUSG00000067847	46.5569	60.1155	61.8211	64.8873	60.3233	61.6399	74.9706	71.3908	48.7397	52.2132	52.1634	24.2958
ENSMUSG00000068882	58.8691	54.9734	58.8552	53.1044	67.1739	57.4048	57.0221	52.1657	60.3503	54.4109	50.7781	53.5157
ENSMUSG00000016528	59.2428	58.5566	55.5926	53.6153	65.8472	65.965	50.8734	51.5701	62.6358	62.2373	51.2834	41.0279
ENSMUSG00000020869	51.8355	51.8768	68.0212	67.6267	66.5679	70.3931	88.9671	79.5871	33.6713	32.6479	33.7753	33.3611
ENSMUSG00000024181	54.9378	66.1922	52.5544	53.9074	58.528	58.2493	55.9286	53.9352	59.9597	59.0171	56.062	48.7109
ENSMUSG00000020859	48.486	47.247	33.0958	31.6603	47.7582	47.8191	33.2543	36.0597	85.554	84.1221	88.18	94.7343
ENSMUSG00000028832	40.8639	45.9649	39.9046	47.6205	49.3187	44.6302	40.7525	37.1115	88.2118	96.2874	82.984	63.527
ENSMUSG00000035203	61.6377	67.3041	55.846	53.4167	58.6077	54.7729	53.1618	49.2743	51.9684	56.4829	56.4762	57.5959
ENSMUSG00000030105	46.9521	48.1632	55.2412	55.2147	44.6295	42.2036	42.2336	42.3174	64.4318	61.1232	89.8247	83.7561
ENSMUSG00000031246	60.0856	57.4238	69.7375	61.8917	60.4189	55.9346	53.0088	50.6675	46.5799	43.5377	59.0082	57.7126
ENSMUSG00000107383	89.488	107.916	70.4601	70.9573	75.5287	82.1194	64.1681	59.4037	17.6678	18.2183	9.10669	10.7124
ENSMUSG00000037894	69.8637	75.1502	47.1378	43.3551	65.1832	69.9153	39.6449	41.2237	59.909	64.815	49.1663	49.1171
ENSMUSG00000030519	48.2302	49.0846	70.448	65.0867	48.1752	47.171	65.3177	65.1337	69.631	61.0171	46.8387	37.5262
ENSMUSG00000037373	60.249	63.4953	55.8224	54.8534	55.4863	56.8532	46.3649	47.2773	55.7092	61.5112	59.8012	56.025
ENSMUSG00000022451	54.7558	51.436	71.2435	69.8638	50.3025	41.8443	55.714	54.0386	47.4428	46.2439	63.5922	66.754
ENSMUSG00000020736	56.9147	67.9503	50.6887	43.3872	95.6346	96.9779	75.3674	71.3698	32.8076	34.819	26.8785	19.8003
ENSMUSG00000027479	55.2242	50.9515	69.3814	70.3905	47.7822	47.0769	48.4935	49.9639	54.1372	53.0418	70.6683	54.8482
ENSMUSG00000027333	82.7902	89.1304	34.0205	34.9007	56.9131	58.8679	30.2803	28.015	53.2716	53.0211	79.0756	68.7251
ENSMUSG00000032281	98.1972	96.1466	35.9232	32.4319	101.257	93.567	26.6668	28.7676	9.79948	10.3913	70.2405	65.5915
ENSMUSG00000014226	60.0552	55.1031	49.0551	47.5242	72.3547	74.349	64.8934	57.1955	46.0955	42.6999	53.5061	46.1338
ENSMUSG00000040249	56.2863	51.9602	66.1774	61.5079	46.5911	47.6512	56.2896	57.6851	54.4101	49.2634	57.1159	63.6988
ENSMUSG00000083679	68.3763	73.9245	88.0949	98.8819	71.8532	74.0352	95.7546	84.1023	2.98657	4.81901	3.40018	1.87317
ENSMUSG00000019210	38.51	41.3826	57.842	51.6724	52.4499	52.6037	61.8777	59.7727	57.0374	53.2999	75.437	65.2083
ENSMUSG00000024132	48.6127	48.8783	33.355	33.1091	52.817	49.4884	47.9414	39.6286	69.1987	64.5926	93.8355	85.5011
ENSMUSG00000032009	44.562	41.9773	30.5635	32.7523	48.7925	42.7999	34.6843	34.1497	59.7256	60.4695	110.454	123.373
ENSMUSG00000038900	61.4391	68.2849	41.6242	38.818	59.257	62.3305	39.4627	35.5758	93.9672	95.9956	33.4128	32.8324
ENSMUSG00000006299	53.1987	56.9145	55.4763	55.1705	62.6392	64.1442	66.4135	66.9631	50.6071	43.3865	48.0827	39.5417
ENSMUSG00000060143	49.1519	42.1671	48.6268	101.29	51.1708	79.5842	43.7693	55.5827	27.1266	24.8684	24.6767	114.515
ENSMUSG00000059058	47.1881	83.7011	60.2464	86.0168	67.966	91.9942	81.5328	74.2174	27.9812	20.3557	15.4411	5.67103
ENSMUSG00000061613	46.8646	55.06	38.2933	32.1369	54.8428	62.4523	42.1074	41.2673	80.3629	85.4045	61.5096	60.1078
ENSMUSG00000081824	79.8359	62.2646	78.1466	88.3937	88.693	82.6118	98.6624	75.6769	1.24396	1.62302	1.38808	1.83527
ENSMUSG00000029810	39.3288	43.6344	55.8734	50.3838	53.8077	57.9892	72.639	68.4511	61.3395	52.7472	50.5359	52.7863
ENSMUSG00000002102	46.1767	51.9077	62.1546	67.835	58.0212	55.2276	66.7852	62.6044	45.3029	45.4346	49.3921	48.3072
ENSMUSG00000025978	78.6124	79.9009	48.0898	47.7812	73.2487	66.9822	52.1491	51.0724	42.2779	39.341	39.6714	39.2339
ENSMUSG00000025580	61.6646	63.0798	46.361	48.8894	72.2329	69.888	61.927	53.5011	49.0887	44.189	46.0533	41.1391
ENSMUSG00000024208	48.8222	62.8341	46.2728	52.8608	63.1998	64.5762	56.5976	50.7826	52.7439	55.4651	64.7001	38.9367
ENSMUSG00000022203	58.0975	57.8781	37.5403	39.64	67.2437	76.7819	52.6578	54.5337	49.739	48.3566	56.7878	57.7355
ENSMUSG00000019818	47.0977	42.8103	66.4659	62.9047	57.4162	52.9691	64.5579	64.5124	43.1476	38.8427	56.1831	59.6694
ENSMUSG00000026965	48.7199	49.5714	52.6082	55.4554	46.9852	51.3767	51.3685	55.7954	67.054	64.4569	54.7551	55.8165
ENSMUSG00000052681	50.6602	47.6707	66.7826	63.0141	64.4766	59.77	65.0059	63.2753	42.3449	36.7822	45.4772	48.2236
ENSMUSG00000040722	77.5067	75.6188	51.4923	51.5894	59.3799	65.1162	48.228	51.0646	40.223	42.6137	45.7727	43.6065
ENSMUSG00000003873	55.2142	55.974	43.4231	43.0746	98.83	97.2149	76.0933	68.2165	28.1692	27.1939	29.5853	28.7277
ENSMUSG00000028032	65.3939	64.5636	38.8245	42.2651	52.5462	52.4421	40.747	36.2102	61.0898	62.5768	68.8053	66.0514
ENSMUSG00000017760	34.2525	37.9958	71.0014	72.269	40.5869	43.0655	71.0869	69.6169	48.9192	48.9376	54.2813	59.0762
ENSMUSG00000016344	55.8592	55.8808	49.7938	44.5846	70.2608	78.7268	55.0817	52.7522	46.2243	44.7384	51.1403	45.574
ENSMUSG00000062081	34.4062	44.3214	52.5572	61.3196	38.2631	38.9552	46.0091	45.0432	74.6669	83.7033	56.5795	72.2778
ENSMUSG00000005973	48.9678	50.3531	51.2827	47.7711	47.743	50.1322	47.4721	47.1855	61.7244	63.3229	67.6664	64.2155
ENSMUSG00000031701	53.7501	50.4651	59.8117	57.646	49.1784	52.5993	53.7688	48.2992	55.9222	50.7204	58.4938	55.7571
ENSMUSG00000004096	53.1761	53.3211	63.4724	58.2601	51.6446	53.4859	59.4409	55.3507	40.3202	45.8824	57.7805	54.2014
ENSMUSG00000051853	53.8525	53.7859	76.0497	82.8195	44.0418	42.9524	60.36	60.821	38.4876	38.1009	46.3724	48.3155
ENSMUSG00000017721	42.2963	44.8812	70.7675	73.3321	47.2225	53.7048	68.6632	74.9066	31.8895	34.8205	50.6414	50.9974
ENSMUSG00000025290	68.2849	79.5045	37.8554	35.33	54.7404	65.41	36.3884	34.02	78.4244	81.6468	39.1906	32.473
ENSMUSG00000006373	50.6828	47.3645	55.4456	50.6387	68.3289	61.2333	71.9174	62.8058	51.4728	51.9199	37.2454	33.9437
ENSMUSG00000039682	35.5255	35.2904	80.2515	84.4534	34.8754	38.4962	75.8486	69.8374	55.335	52.9219	40.7207	39.0552
ENSMUSG00000027404	61.5458	73.3783	47.998	41.9412	61.4436	68.9601	44.2037	47.2988	51.7116	49.8412	51.2039	42.6973
ENSMUSG00000045092	51.4625	47.9138	35.731	38.8718	68.6902	60.9074	57.2664	48.6707	31.5759	32.0308	83.6021	85.1245
ENSMUSG00000073155	30.3064	30.3215	50.9641	53.4175	35.4765	39.27	54.0545	46.895	78.9657	82.5091	74.5946	64.9098
ENSMUSG00000001663	76.058	90.5405	26.441	29.6473	62.7522	57.9356	35.3771	31.5185	52.9466	59.7859	61.551	55.7267
ENSMUSG00000025066	50.0039	49.5892	69.6584	63.4501	36.0374	36.0268	47.143	48.4777	64.017	62.4693	61.7062	51.4072
ENSMUSG00000037710	47.7904	47.8794	57.3604	53.5481	67.8297	72.448	62.439	66.6424	28.9198	32.3722	56.4933	45.8471
ENSMUSG00000026032	50.566	57.5533	57.9585	54.0063	69.7824	72.1411	67.615	72.7628	36.991	40.1106	34.9362	24.9799
ENSMUSG00000037031	21.02	21.9457	105.726	105.959	34.2093	32.1191	105.925	103.745	14.7118	14.3976	42.4777	37.0919
ENSMUSG00000079139	45.2618	55.07	51.1702	58.1508	48.5422	51.1227	62.1522	45.9891	64.2703	61.2655	48.0206	48.2459
ENSMUSG00000005397	4.26815	3.57598	8.00638	11.6132	2.53135	3.29068	11.7113	7.86489	95.6052	102.858	195.856	191.983
ENSMUSG00000025268	40.276	43.699	59.0208	56.2299	47.6429	53.1289	59.3037	56.7532	49.8633	48.025	67.684	57.4987
ENSMUSG00000071014	49.7504	43.7033	55.2205	58.4208	66.3674	71.0237	65.9766	66.5293	40.4953	43.7345	38.8371	37.9047
ENSMUSG00000028843	38.0363	37.8672	71.0818	72.793	51.3768	53.2372	82.6779	68.9557	35.2236	43.0927	43.4706	39.7748
ENSMUSG00000022553	55.3169	66.0218	36.7478	37.919	53.0842	50.9712	33.6036	34.9421	75.5767	73.9122	60.1961	59.2516
ENSMUSG00000057036	49.8531	74.4937	38.3986	58.1538	75.0142	66.4607	54.224	36.1563	63.5678	73.2044	24.0347	23.7345
ENSMUSG00000051851	47.5199	53.3009	38.3479	47.7571	77.1665	80.8733	56.802	64.7511	46.3868	38.5904	47.4819	38.2838
ENSMUSG00000009079	55.3189	55.3061	49.066	46.0814	63.2618	65.1792	59.6092	57.8127	49.9305	48.3044	45.0068	42.2434
ENSMUSG00000020571	52.9042	55.3661	73.8724	69.2987	58.2389	53.0966	65.032	65.0138	40.8612	39.7697	32.054	30.2756
ENSMUSG00000031538	71.8796	74.396	62.8231	62.2062	77.6498	72.196	75.8008	71.5651	18.1531	19.2648	13.4449	16.2286
ENSMUSG00000062397	47.2894	51.6312	56.2893	56.2921	44.7475	47.4759	51.318	49.3816	45.2113	48.5532	67.2417	69.5686
ENSMUSG00000028398	47.2272	58.5628	44.5339	44.47	45.5699	49.9951	46.1523	47.0219	55.6946	75.6158	57.4261	61.8019
ENSMUSG00000020219	46.0568	61.6035	48.0001	53.7059	74.0992	79.1037	68.1121	66.6187	34.1179	39.9458	40.4362	22.2053
ENSMUSG00000005873	34.2117	32.9289	96.8492	97.9367	32.4953	35.2131	79.962	75.0754	25.0243	20.7527	51.578	50.1474
ENSMUSG00000041577	11.6749	12.2072	73.0942	90.46	20.0048	17.3439	92.6639	77.5622	25.0142	31.5722	82.79	97.7639
ENSMUSG00000006476	49.2573	52.5452	69.1569	72.767	43.959	48.7656	63.3427	61.802	38.7219	41.4415	46.5859	43.38
ENSMUSG00000031007	42.4818	35.3449	83.911	74.31	47.8727	39.9968	69.8509	64.8963	30.5424	27.6209	55.5948	58.8134
ENSMUSG00000030603	55.5047	55.2964	66.6115	61.5792	61.4863	61.5935	67.9536	65.0534	29.2619	34.6013	37.2579	34.7956
ENSMUSG00000024099	50.9238	53.2147	49.7137	45.6135	61.8103	63.7943	62.2336	51.292	50.1575	47.8543	49.25	44.9321
ENSMUSG00000020153	49.3431	55.8212	40.1119	43.2044	74.2932	74.6905	54.1282	54.3311	43.7707	45.0036	48.8416	46.9511
ENSMUSG00000001783	65.5413	64.2155	53.6003	52.6777	62.339	71.393	54.8678	59.6224	38.9995	40.0159	34.5771	32.015
ENSMUSG00000026356	41.7884	41.5443	59.4926	57.9146	42.8804	40.7608	51.745	50.4969	67.7801	58.9394	58.5552	57.9151
ENSMUSG00000018340	42.1372	50.0023	80.0936	86.8392	49.383	59.2903	88.5696	90.7767	20.0105	21.8328	23.8173	17.0284
ENSMUSG00000006717	42.7032	46.9515	34.8544	37.1899	63.5096	61.4958	54.0779	47.5678	56.1367	55.0527	65.4672	63.7385
ENSMUSG00000049881	19.2954	19.2622	41.2533	38.7789	30.0377	29.0092	66.4122	52.5712	90.9036	93.4711	74.8985	71.555
ENSMUSG00000045983	53.3359	52.6417	68.9886	73.8423	41.5384	44.763	52.4676	53.5124	44.5822	43.9667	48.5978	49.0838
ENSMUSG00000063576	48.2842	50.8391	41.2181	42.9378	45.1342	46.4217	38.4656	37.8968	74.7392	74.987	65.9669	59.8821
ENSMUSG00000063870	49.4051	48.8868	49.4536	53.1817	41.757	40.3178	44.8484	44.2546	70.7333	68.546	59.0174	56.3053
ENSMUSG00000071662	44.1153	50.641	61.2359	53.5596	57.8889	57.9615	57.8658	58.3564	48.9172	43.5429	48.6668	43.2418
ENSMUSG00000031812	39.9139	42.3175	55.5198	55.8372	40.9197	39.7999	52.6434	51.8614	61.8041	56.601	62.2754	66.4259
ENSMUSG00000055254	36.1783	34.2756	43.7411	48.367	36.7419	36.2948	50.0021	45.9026	56.1929	59.993	86.3237	91.8563
ENSMUSG00000020326	30.791	25.2903	48.3546	44.3754	99.3642	95.8517	113.859	109.272	10.8471	9.95911	18.37	19.3372
ENSMUSG00000047238	57.8606	61.492	40.1356	39.9029	72.867	69.4977	59.8308	51.8812	52.2063	53.4471	36.2402	30.126
ENSMUSG00000048022	60.4769	61.5409	22.3548	21.7305	51.9136	54.637	23.4683	21.5193	91.059	88.2705	64.1655	63.9652
ENSMUSG00000002741	51.3784	53.2649	60.7836	69.4446	44.241	51.9903	57.108	55.9176	34.742	37.6123	54.3702	54.0412
ENSMUSG00000017119	50.8793	48.8098	46.6859	47.6028	60.9528	61.5964	54.4383	54.0027	51.6605	48.0578	50.3696	49.7981
ENSMUSG00000036206	106.222	102.534	34.0796	36.364	71.9729	73.5325	35.2141	37.696	38.0852	35.1104	27.7527	25.3608
ENSMUSG00000072949	58.5051	67.8702	64.7555	65.9691	58.0645	61.9963	64.91	65.215	27.3899	28.7121	31.3991	29.1306
ENSMUSG00000068523	48.7002	56.0314	53.2314	51.9217	49.1414	48.4157	62.6638	52.3194	57.0479	56.2995	47.8508	39.9475
ENSMUSG00000023915	36.1742	39.2174	28.8816	33.2995	38.1304	38.794	63.93	53.3942	74.7727	66.7531	72.2656	77.9524
ENSMUSG00000067818	24.5047	19.0999	91.3205	86.4954	29.9523	28.6632	96.7817	110.889	26.2529	27.8724	37.954	43.7772
ENSMUSG00000025350	33.6478	32.711	47.9433	50.5677	66.0546	68.0017	90.9755	81.3087	24.0333	27.6064	44.9259	55.7406
ENSMUSG00000010277	49.6877	45.9422	61.6522	66.8247	50.1503	49.7522	58.5427	58.9077	44.1511	44.2143	45.4573	48.1332
ENSMUSG00000081272	46.3918	56.6809	66.3403	66.289	47.0503	39.4913	54.574	52.8122	37.5435	41.9578	49.6622	64.5527
ENSMUSG00000032050	55.1645	52.7755	52.9241	51.8442	45.6118	42.2595	44.8896	41.3822	53.1743	53.2239	65.3265	64.6854
ENSMUSG00000011884	46.2811	54.9419	59.7631	58.1286	41.8603	40.956	66.4034	57.5643	40.5382	48.3527	54.7338	53.6792
ENSMUSG00000038034	48.8306	49.9577	61.0295	63.7075	51.5153	51.9029	57.4426	59.9458	46.5224	46.8971	45.3321	39.626
ENSMUSG00000008090	34.0655	39.8577	59.3949	58.4644	31.2351	44.0451	50.2446	55.9122	42.6136	38.3169	87.9863	80.2252
ENSMUSG00000026509	28.6905	28.7112	65.79	64.4546	30.6598	31.6983	60.5058	58.8246	54.1763	54.254	66.7719	76.0403
ENSMUSG00000068749	51.5023	52.7563	57.7703	57.4383	47.9831	48.1705	49.0262	51.0956	56.3995	46.6835	50.8495	50.671
ENSMUSG00000025510	33.1344	36.7834	75.4588	70.4936	30.1256	30.3356	57.1753	62.4279	43.3053	40.7999	73.5517	66.5926
ENSMUSG00000021910	46.7867	47.6842	52.1997	52.432	47.8259	47.5856	55.0203	55.3578	49.509	52.1875	53.5026	59.2193
ENSMUSG00000040731	55.969	55.3838	54.9658	55.5678	50.3984	48.0957	46.0953	49.7334	51.3634	53.2987	50.6133	47.7651
ENSMUSG00000027223	43.8875	48.4789	77.3829	80.2279	40.0783	41.371	51.9678	58.2681	34.297	35.2049	57.4091	50.5384
ENSMUSG00000034120	55.2715	64.141	40.1844	39.9166	72.6234	74.1373	48.2203	51.8249	43.9015	45.0414	37.7829	45.4778
ENSMUSG00000005469	42.2698	47.1013	51.0386	55.1809	41.1563	43.0495	44.3664	43.7732	64.8946	59.1918	66.544	59.3764
ENSMUSG00000079435	53.6511	69.3997	38.5802	38.8239	49.3368	51.3008	41.5632	33.3252	93.5413	98.856	29.1095	20.1635
ENSMUSG00000035674	39.6655	57.037	63.7373	63.1289	58.5255	56.3745	71.1796	73.2437	34.9454	38.7266	36.2642	23.9323
ENSMUSG00000060261	54.7083	53.1875	42.9287	42.8632	52.0356	50.5149	42.2803	40.2269	53.771	52.2926	64.2856	67.5502
ENSMUSG00000020376	44.1794	46.5326	47.0206	56.6694	64.8356	69.1217	67.4342	65.609	41.1023	39.656	33.9345	40.0822
ENSMUSG00000031617	49.8106	45.859	41.3023	39.9905	55.6342	54.4199	56.4809	48.9057	42.1525	40.647	67.4358	73.1723
ENSMUSG00000025931	90.4424	82.6289	22.4858	27.2906	103.739	100.958	44.5196	41.3404	26.2748	27.0025	25.8432	23.1966
ENSMUSG00000031311	61.7144	62.0003	57.1984	51.7123	10.6027	14.0105	10.0418	12.2173	98.0155	88.5061	78.9544	70.0458
ENSMUSG00000013858	46.2647	47.4202	44.0181	43.6892	77.964	81.6906	72.7007	72.6232	31.3596	31.2864	33.5777	31.5555
ENSMUSG00000016252	42.2925	60.8098	55.3984	55.5068	62.1847	64.6221	56.5785	54.6098	45.2528	47.5351	46.8517	22.1526
ENSMUSG00000037499	33.7859	44.052	54.3212	68.4395	48.5372	61.6615	72.852	71.626	42.2494	40.4705	44.8167	30.7716
ENSMUSG00000031021	55.6616	60.3472	61.0908	62.4741	51.3199	52.1867	54.6505	52.1518	32.3336	30.9186	49.0792	50.8183
ENSMUSG00000025651	48.3262	51.345	52.7918	54.5859	60.8704	70.5998	61.7233	59.8084	37.6071	39.1211	37.5654	38.5581
ENSMUSG00000031065	48.0849	52.1641	55.0757	52.6874	43.2899	48.783	44.1714	48.8912	49.9769	50.2474	60.6544	58.4529
ENSMUSG00000021361	51.1302	54.0448	50.003	50.9363	51.3819	54.0855	50.9775	47.0367	59.4259	51.9883	49.0273	42.2754
ENSMUSG00000062963	40.7774	50.3756	54.1699	51.7446	58.1801	64.8124	60.191	61.3078	40.4971	39.1017	49.8413	41.1669
ENSMUSG00000022452	47.8129	56.1708	54.5694	55.7672	48.6234	52.388	51.1162	48.0629	43.6667	52.7817	60.0574	40.5518
ENSMUSG00000025381	45.2214	54.0732	45.4234	44.9352	72.1948	75.2574	66.4598	62.5208	43.2173	41.8889	31.4538	28.8987
ENSMUSG00000020946	53.5309	54.0202	56.1056	57.7668	60.4463	63.2455	62.3303	61.3669	31.074	31.6346	40.8902	38.7193
ENSMUSG00000041355	45.2256	50.5918	52.9316	50.6965	44.7014	48.4641	48.879	42.2462	54.2333	59.2244	56.9886	56.0812
ENSMUSG00000030894	45.0033	46.4736	61.9981	68.6453	52.4123	49.8444	74.0795	70.2523	31.0931	30.2674	39.3749	39.9445
ENSMUSG00000069744	46.1344	50.0127	55.4181	52.1689	66.1917	68.4426	70.5363	63.2936	32.9536	30.7394	37.965	35.325
ENSMUSG00000037242	45.3941	46.4445	74.5411	73.5124	31.3807	31.9104	39.4278	45.1807	39.542	39.7314	68.5014	73.4337
ENSMUSG00000020315	28.9328	28.3854	59.6189	59.966	32.2476	33.499	58.3418	55.8441	54.8548	54.0343	69.4091	73.4174
ENSMUSG00000027706	45.3944	41.3696	53.5732	49.1739	52.1039	49.1761	53.8662	49.3412	47.4786	44.9566	59.2264	62.8632
ENSMUSG00000002477	58.5607	69.5922	46.7863	42.9987	65.2652	66.0423	47.7591	41.556	43.973	43.3686	41.899	39.4808
ENSMUSG00000042675	49.1066	61.8247	32.7937	36.949	50.4828	53.8479	41.8577	42.2829	85.2484	73.8387	37.5946	41.1843
ENSMUSG00000026566	58.1777	59.9764	56.0027	62.2976	68.3365	61.7906	67.544	67.1975	26.9812	26.9648	26.6676	24.2243
ENSMUSG00000038023	19.5355	19.9012	89.9815	100.056	21.7608	22.2663	124.606	133.071	12.2717	13.488	23.4631	25.5326
ENSMUSG00000079056	75.6826	71.5634	49.2243	51.7342	73.7761	75.109	55.7981	56.607	19.8076	21.4793	30.5687	24.3433
ENSMUSG00000020611	55.438	50.2266	46.6407	50.0133	53.5132	55.6481	52.5535	57.8063	36.5166	34.1524	54.01	58.7385
ENSMUSG00000068706	40.887	55.6312	43.3968	45.3487	71.013	83.7698	74.3178	55.1312	41.9876	36.6406	29.8566	26.5868
ENSMUSG00000087260	41.8825	51.9713	58.2367	50.0503	58.4708	61.87	63.7923	59.295	42.3645	35.8568	44.6803	35.8364
ENSMUSG00000061517	37.7815	35.3935	24.513	27.4471	42.0761	40.3138	35.3079	33.8216	84.5954	83.6784	77.568	80.0839
ENSMUSG00000020097	47.4556	45.9345	48.4948	52.2659	55.3721	55.855	56.4635	55.5521	41.7947	41.4479	49.5776	51.824
ENSMUSG00000022956	52.5036	54.5432	47.4899	44.6383	75.4188	74.4336	58.6081	54.8879	29.8322	34.5979	38.5314	36.3515
ENSMUSG00000007815	41.6559	44.7002	70.3408	73.2888	36.3702	38.4717	45.5484	44.5311	43.3745	42.5043	57.3024	63.6351
ENSMUSG00000046841	35.2772	36.3996	61.3612	60.0935	51.3742	54.3847	66.6581	76.4189	41.4295	43.7831	40.3519	34.0096
ENSMUSG00000102918	54.5877	49.5944	65.3077	57.162	48.1505	48.8481	59.642	55.5779	30.7143	28.3817	48.9741	54.2261
ENSMUSG00000024953	46.5753	51.0519	66.3319	67.3641	57.6503	54.8541	65.1361	64.9305	33.9035	31.305	36.5788	24.9982
ENSMUSG00000020520	51.9448	53.6174	48.0845	49.5634	65.6994	73.0091	50.9247	58.372	16.939	21.7667	55.6743	53.5449
ENSMUSG00000024587	48.6974	48.2484	63.1972	60.8931	43.5459	41.7821	48.6208	55.1249	44.8161	46.5767	48.3005	48.8122
ENSMUSG00000009894	40.5044	40.4265	62.5461	65.6629	57.1234	58.3666	72.4329	75.3969	29.3202	29.4904	34.5752	32.6109
ENSMUSG00000096403	52.8581	55.2672	51.3253	46.9228	54.0006	49.3525	41.1069	37.2929	57.8407	55.821	47.9565	48.691
ENSMUSG00000022051	42.4605	50.9109	53.2014	53.1681	44.8563	43.2605	47.9428	49.4314	60.593	57.3183	47.1138	47.3168
ENSMUSG00000022186	55.8138	51.7076	55.9759	56.5084	56.0197	57.5013	49.1303	45.9883	39.3768	42.6517	43.0114	43.6596
ENSMUSG00000028670	43.2468	46.3114	48.5468	51.5689	41.8008	42.2172	60.9442	60.4235	66.7733	67.1055	35.3116	33.0317
ENSMUSG00000080921	30.2743	68.3163	26.0081	42.4742	43.2852	59.5301	57.5815	48.5325	70.7949	99.6594	30.975	18.9347
ENSMUSG00000020142	68.5879	61.9641	30.8117	28.83	69.835	81.2492	48.4139	47.1629	27.202	27.7378	53.1446	50.3698
ENSMUSG00000032314	47.4605	47.5323	57.8541	59.9187	51.7825	47.8926	65.4946	58.2567	40.0879	34.7356	44.3762	39.9162
ENSMUSG00000058833	37.4996	42.3971	47.6514	44.8338	39.5014	41.275	56.1674	51.9308	63.9231	71.9877	52.5183	45.485
ENSMUSG00000040128	42.0546	42.2723	53.4323	49.3619	56.9633	48.3081	61.7649	57.5575	56.8718	51.1565	37.1991	38.1606
ENSMUSG00000030435	51.0597	59.4408	48.1046	52.2288	53.7146	53.091	50.4253	48.9956	48.9517	48.6735	45.0978	34.6838
ENSMUSG00000044502	48.8096	52.6607	47.8434	47.3985	59.9367	60.9208	52.3016	47.7516	42.9349	40.9407	49.5587	43.3667
ENSMUSG00000021520	47.2689	52.9388	60.8402	67.6196	63.2805	44.0247	65.7824	72.3314	33.9746	32.3753	37.203	16.5595
ENSMUSG00000021703	34.0846	27.4694	55.4714	54.3202	49.2202	51.0313	61.93	57.7402	35.3066	36.5541	70.984	59.8881
ENSMUSG00000020850	54.4402	52.3404	48.7228	49.1579	56.9592	57.7436	53.6821	51.7861	43.6993	40.7261	40.3448	44.1165
ENSMUSG00000032816	25.1882	23.3361	29.2955	28.3342	44.0456	44.1836	48.09	46.6533	56.7915	56.1982	93.7153	97.4687
ENSMUSG00000009394	26.5714	26.2231	61.3612	61.8194	31.5285	31.9465	48.0771	61.8462	26.2513	29.1603	97.8737	90.5945
ENSMUSG00000039323	81.9082	92.9275	24.6668	22.4889	90.5377	98.453	33.5183	36.6431	27.4468	31.3331	30.2789	22.1529
ENSMUSG00000026421	36.5975	38.5654	48.7085	59.2843	37.7969	43.496	66.4527	58.4146	44.6325	46.9098	58.6094	52.5122
ENSMUSG00000002778	47.6327	52.3265	61.0078	54.3727	51.4736	49.2968	50.9382	52.891	44.4415	40.1215	42.791	44.4659
ENSMUSG00000048758	0.868679	0.690252	0.636185	0.527823	1.27938	0.570835	1.2679	0.216016	172.994	242.931	97.5646	72.0981
ENSMUSG00000097767	80.0754	63.6466	42.5248	39.4031	101.252	100.31	71.646	82.3298	3.43212	3.45422	1.07209	0.993985
ENSMUSG00000015090	25.4842	32.548	86.5347	86.5804	30.6113	27.0371	67.8056	59.9602	34.2619	34.572	51.5298	53.0183
ENSMUSG00000017707	43.5386	41.1326	69.4083	63.8009	49.295	43.9615	60.2968	64.5456	35.8847	34.2316	40.1169	43.6716
ENSMUSG00000005716	1.11361	1.28583	104.321	95.5341	2.1588	2.02073	168.187	160.812	1.76303	1.87888	24.1603	26.3699
ENSMUSG00000008859	46.7741	46.7538	50.9192	52.5969	41.5429	42.2272	43.5607	43.2727	55.8483	54.0543	60.1036	51.2502
ENSMUSG00000020088	49.8849	51.9419	57.6906	58.1263	57.4077	55.8392	52.3312	56.8249	34.2446	34.4393	40.9646	38.943
ENSMUSG00000032637	55.0376	52.4163	47.8262	43.0577	54.4783	56.1233	53.1144	56.1161	40.7653	40.9017	45.6315	43.0266
ENSMUSG00000009013	46.5178	56.81	55.2451	58.8387	47.3875	48.008	55.8017	47.2711	44.9232	46.2878	40.1818	40.6353
ENSMUSG00000038014	31.0113	29.6291	43.9115	43.5414	30.5782	31.2252	39.3047	38.2241	72.6409	77.9798	73.0245	76.378
ENSMUSG00000028648	40.1447	45.4887	50.033	44.5363	46.3667	50.1435	53.4993	55.6467	54.0442	53.7141	61.3736	32.2981
ENSMUSG00000031714	37.6956	36.8407	55.5747	53.2113	27.5191	26.3304	37.7076	39.0552	69.1533	72.8539	59.5013	71.4116
ENSMUSG00000002981	46.3952	47.4484	58.8533	59.0713	53.2529	54.9795	58.5817	57.8512	28.6595	28.3559	47.6737	45.6712
ENSMUSG00000029106	33.1295	34.2467	58.7233	59.1945	29.4814	30.1754	42.7367	46.8014	63.8622	57.3388	62.6256	67.7474
ENSMUSG00000039067	43.3251	44.0767	58.7607	56.0478	39.8343	39.9803	44.3721	47.5494	52.3453	53.5833	55.7363	50.2908
ENSMUSG00000037060	28.1185	32.891	84.3062	91.6644	21.1147	21.341	60.7156	56.0886	44.7382	55.381	40.976	48.0634
ENSMUSG00000040339	28.0884	32.1155	42.0359	47.9466	18.2107	20.9772	35.6447	33.4329	84.687	78.3707	72.7407	89.7832
ENSMUSG00000036026	44.8255	42.0865	41.9577	43.6789	49.2704	51.143	53.0935	54.4866	42.2472	48.5109	56.7175	55.6842
ENSMUSG00000028782	58.8055	59.9662	46.225	45.117	54.621	58.0004	30.8611	30.662	40.8324	47.0627	56.8052	54.3103
ENSMUSG00000020864	41.2248	40.6625	59.2829	65.6951	50.0531	52.4178	66.3423	68.2254	27.5585	27.2831	43.3951	40.0084
ENSMUSG00000020873	43.3813	43.5288	52.8907	47.4703	57.1568	61.3242	62.4121	66.1972	36.3041	34.3661	42.5865	34.4417
ENSMUSG00000056851	53.0491	53.1793	36.6869	35.6265	45.8285	42.3281	37.2922	32.9578	59.4893	63.4643	56.7729	65.0875
ENSMUSG00000053898	32.6425	40.9105	60.0299	63.7524	47.2794	46.3062	84.4126	80.9092	30.3829	30.4762	32.3955	32.0408
ENSMUSG00000003955	40.5744	48.1574	51.9701	55.7815	56.6065	55.2018	80.3915	78.3355	28.9448	30.5908	29.1204	25.6374
ENSMUSG00000030123	6.12303	5.47649	24.9541	27.7225	3.76474	4.93009	22.754	23.9286	82.7849	81.0547	125.476	171.771
ENSMUSG00000056629	52.9473	54.3158	56.616	67.1322	51.1918	47.8567	61.2719	44.9413	39.2784	34.6203	46.4168	24.0381
ENSMUSG00000030035	35.4432	42.5862	32.0164	34.6534	48.1274	51.8673	39.6436	38.3374	66.1992	68.1322	66.4839	56.8477
ENSMUSG00000001440	47.1282	45.9245	54.1914	55.4146	48.3459	47.6329	53.0669	56.9052	44.8534	44.0487	42.5259	39.7407
ENSMUSG00000024335	46.68	42.4027	34.947	35.4884	32.2248	31.354	31.6584	30.0327	77.1723	78.1846	70.975	67.9877
ENSMUSG00000037058	39.0458	43.0553	54.4343	49.5807	47.4375	46.8049	56.6799	56.0335	47.2731	46.6981	44.6289	47.4172
ENSMUSG00000009863	47.6179	50.7774	58.4209	51.6731	56.8513	58.6676	60.1402	57.658	28.3351	32.5532	37.5556	38.3792
ENSMUSG00000024143	32.4656	30.3741	53.3476	49.078	26.4865	27.0415	33.0486	36.9304	58.4099	58.1368	81.2735	91.8943
ENSMUSG00000057738	38.7973	38.655	68.307	67.8058	34.8794	34.8882	57.6863	59.0062	43.849	43.4918	43.8588	46.5651
ENSMUSG00000023832	81.867	81.9792	39.1023	34.4979	67.6803	78.875	38.1351	34.9457	29.1691	31.6579	29.6938	30.1726
ENSMUSG00000006800	24.8363	22.4905	71.8663	70.3895	22.5841	23.7473	66.2419	65.7178	45.0153	43.8091	55.012	64.8284
ENSMUSG00000003199	39.8105	43.7598	40.3805	39.1062	40.4239	47.1518	38.5419	34.2954	69.2505	72.8758	57.9573	52.9149
ENSMUSG00000015759	50.8028	53.9007	54.318	48.7035	53.8244	51.0882	43.3822	49.381	38.7839	37.2171	48.5084	46.4128
ENSMUSG00000041548	4.62592	3.43219	100.827	107.419	3.30965	3.11641	169.089	171.137	1.29731	0.708024	6.19915	5.00385
ENSMUSG00000050856	39.05	53.8337	54.8112	64.3213	45.9303	51.0338	71.1089	75.4182	30.7603	35.2073	34.2161	20.3809
ENSMUSG00000031453	53.5123	53.2557	41.9168	40.6718	40.2515	46.4366	34.3381	31.7349	74.5067	74.8923	43.3323	40.7536
ENSMUSG00000054766	59.165	61.3525	39.308	38.4699	51.0823	52.1731	40.1319	38.1883	58.183	54.9687	42.2778	39.8771
ENSMUSG00000046186	8.46874	7.97875	146.785	149.453	12.627	12.0338	100.199	120.7	4.73026	4.64384	2.06638	4.16697
ENSMUSG00000069171	35.217	37.5412	30.8592	27.566	30.7634	30.0367	34.6701	26.9477	73.7568	77.723	84.36	84.132
ENSMUSG00000106037	49.629	68.0134	36.4383	45.8057	42.8012	55.5618	42.0119	29.8769	92.468	75.9822	25.7231	8.46026
ENSMUSG00000019966	18.6192	16.1803	64.6257	67.0643	43.8	39.3835	61.6987	57.7428	44.8281	46.2766	53.2614	59.2614
ENSMUSG00000039218	48.6564	46.6188	31.8288	32.3961	36.1391	34.3398	30.9257	33.0132	66.6755	67.5165	66.3401	77.6629
ENSMUSG00000035621	77.0383	72.2025	35.0383	36.8897	51.3486	57.8494	31.942	36.3128	58.1024	57.5136	28.9098	28.9078
ENSMUSG00000037351	43.3301	43.3913	57.0416	58.0021	46.7162	51.5559	60.8698	60.5238	35.4672	36.1529	40.7468	37.6846
ENSMUSG00000038429	35.2628	35.8347	45.7927	45.5439	34.7411	36.3798	36.8212	39.6485	58.3943	56.9917	75.2878	69.7377
ENSMUSG00000029621	45.3015	46.1732	54.6211	56.9556	52.1461	50.2381	53.29	52.9912	37.8158	38.4335	40.0017	42.0152
ENSMUSG00000063902	42.8521	37.5702	36.2158	41.4525	69.8339	45.754	44.4553	57.7635	50.4309	53.3941	46.3362	43.6184
ENSMUSG00000029472	39.9737	43.5465	47.6625	48.9304	43.5546	44.9696	44.356	42.5589	60.8207	55.5313	47.8011	49.0829
ENSMUSG00000058254	70.455	68.5721	40.7283	39.9845	66.0626	66.3043	44.3428	44.3995	20.5445	20.6843	44.618	41.1084
ENSMUSG00000000711	40.3232	39.4584	50.0071	51.3862	50.82	45.2607	55.8723	60.3886	39.0944	39.5746	48.3798	47.1965
ENSMUSG00000043445	70.6905	86.3162	37.5261	33.0504	63.0098	74.3069	31.7832	30.1377	29.9936	35.6813	44.6677	30.4665
ENSMUSG00000035891	79.787	80.3462	52.5002	58.7632	34.5237	36.3687	36.5059	34.7639	39.7277	40.025	35.5838	38.1486
ENSMUSG00000018559	48.1645	49.8875	46.3555	43.8831	52.817	57.7901	46.6329	50.3021	42.4649	39.6256	45.2943	42.4822
ENSMUSG00000031790	48.5646	47.3554	29.8643	30.2958	48.1636	46.7289	34.9297	34.3758	45.5498	44.7041	79.6656	75.1986
ENSMUSG00000021248	38.4216	39.4787	54.5692	53.8997	38.3759	36.0893	49.1698	50.1766	47.2897	45.3108	56.6545	55.9043
ENSMUSG00000020902	42.0909	40.0974	21.28	21.4827	47.1397	50.5573	25.2254	27.9193	51.7445	52.6972	97.1725	87.6833
ENSMUSG00000027574	74.6471	80.0156	45.1738	46.4761	74.5058	76.7785	45.4621	37.2507	16.8946	27.1152	19.6203	20.1608
ENSMUSG00000030884	49.5568	49.7101	47.251	47.4055	60.5587	57.1734	54.188	48.132	36.7552	36.6306	38.363	38.3367
ENSMUSG00000021290	36.4653	48.2882	54.1918	62.8894	48.5324	54.9278	61.3741	55.9117	39.6987	40.9354	38.6765	21.7012
ENSMUSG00000027642	54.3407	52.6922	56.1972	56.7348	47.4775	49.5425	51.0651	48.7016	27.8583	29.7504	45.579	43.4352
ENSMUSG00000000001	50.5425	50.6845	49.3374	52.4324	43.7033	44.4068	40.822	37.4134	51.2453	46.5577	47.8633	47.5411
ENSMUSG00000081534	33.9226	35.7236	62.2516	65.3404	31.1053	27.8464	48.2867	46.0207	39.4696	35.4028	68.4395	67.7456
ENSMUSG00000007670	44.3298	47.768	33.4924	33.8669	38.3311	40.3171	33.1304	34.283	69.5407	68.2625	60.0476	58.1519
ENSMUSG00000068039	42.8675	43.3251	42.6578	40.0814	43.3378	43.6097	38.3555	39.0237	65.5292	57.2296	52.1232	53.191
ENSMUSG00000025579	42.9075	44.8402	53.5274	53.6107	63.4303	65.0543	83.1553	81.0482	16.7383	17.4758	20.0244	19.4076
ENSMUSG00000028603	46.0703	46.0718	58.6861	53.4862	52.8021	51.5781	57.4301	62.1546	32.2747	28.2177	37.5829	34.732
ENSMUSG00000021709	25.4808	24.1812	74.0917	64.8887	19.6772	18.5404	44.4094	44.1414	74.2826	68.8962	46.8955	55.5862
ENSMUSG00000024091	46.062	45.9613	43.3663	37.3299	43.7786	41.2309	35.513	35.1755	60.1713	56.5385	60.9289	54.5809
ENSMUSG00000016946	49.0008	50.666	31.2647	33.9905	47.6739	45.6247	35.1712	33.6424	50.7029	54.8712	61.3412	66.1614
ENSMUSG00000028436	39.9214	39.516	48.2419	49.0574	37.8854	37.1953	44.0981	41.1278	51.7502	49.4879	60.0129	61.6671
ENSMUSG00000022757	44.3671	43.6689	62.0498	54.483	46.2596	43.0852	61.6374	50.992	38.1978	36.0171	41.2272	37.2079
ENSMUSG00000034160	54.2168	49.185	33.9013	32.1933	47.8249	47.7195	37.9197	38.0345	58.9872	57.7916	44.3071	56.1071
ENSMUSG00000042804	20.8799	23.3072	13.3043	12.4843	5.07098	5.24684	1.42769	1.75783	117.415	116.217	120.05	120.864
ENSMUSG00000007739	47.9378	49.4283	42.4702	43.0707	57.0884	57.5843	47.9788	46.7824	51.9409	49.3656	33.6972	29.9933
ENSMUSG00000026353	40.8303	37.8037	55.1263	55.8029	48.0875	44.4235	61.1466	59.2944	38.392	36.5486	39.6131	40.0855
ENSMUSG00000001467	71.6501	78.3484	53.381	51.0942	52.4418	58.8298	54.6633	50.3546	18.2683	25.1216	23.2681	19.6992
ENSMUSG00000007097	166.852	162.649	3.84737	4.37241	58.5322	61.9447	1.39229	1.15776	29.876	29.589	19.9	16.7755
ENSMUSG00000064346	29.7387	50.9127	29.9368	28.583	69.6641	52.3279	56.1764	78.0525	42.1996	20.6067	60.8019	37.8649
ENSMUSG00000001056	45.6474	53.5783	55.8824	48.3461	58.981	64.0925	60.9296	59.2165	32.2896	35.239	24.8059	17.7667
ENSMUSG00000040681	56.7532	52.7238	49.5058	51.2957	44.0271	47.1127	36.9496	34.1516	48.7714	50.9367	44.7883	39.3814
ENSMUSG00000018761	44.5953	45.463	43.9674	43.7424	54.7898	60.123	51.5661	49.8779	46.303	40.6017	36.5398	38.6268
ENSMUSG00000006736	45.7919	46.1522	52.1334	50.1372	57.7548	56.088	60.0997	52.9335	29.608	33.0262	37.4751	34.8535
ENSMUSG00000051790	47.687	48.3442	41.763	42.6127	47.1346	51.5037	46.5752	49.7609	39.1593	41.6959	49.0176	49.3863
ENSMUSG00000026553	38.4791	35.191	42.8373	42.6117	43.3383	38.4552	41.9085	43.2825	56.2539	54.1646	59.6533	58.4118
ENSMUSG00000051234	54.7226	51.893	53.6899	50.8203	59.8797	57.7728	46.9109	45.6063	31.4501	26.1211	39.7783	34.8272
ENSMUSG00000032437	55.7697	55.7718	46.8059	45.5888	46.8659	49.2962	38.4964	41.4897	45.7838	43.7483	39.8527	43.5516
ENSMUSG00000075514	36.9483	30.5894	31.0919	33.6369	34.0072	38.6587	28.1154	26.488	61.9747	73.1549	83.5298	74.7999
ENSMUSG00000044533	1.6035	1.9348	5.11488	1.80428	2.26715	0.766331	2.30496	5.48272	156.968	168.18	106.344	99.7789
ENSMUSG00000046668	32.8931	34.5661	40.8378	39.1392	35.3454	31.8537	36.6043	35.505	64.6739	60.7694	67.6186	72.0677
ENSMUSG00000107002	46.3306	55.3111	38.2711	39.0278	58.74	61.7891	47.5137	46.1218	43.836	37.7807	40.6331	36.509
ENSMUSG00000029447	49.1968	51.1828	51.648	49.2173	46.4967	43.3403	43.9913	43.3722	52.1516	46.6255	41.503	32.9742
ENSMUSG00000028788	55.9505	55.6189	48.28	48.5958	47.5653	44.936	39.363	39.3719	40.4462	40.0599	46.5963	44.8826
ENSMUSG00000068267	44.5684	45.5652	52.399	50.5478	36.2298	35.2199	42.5539	42.3518	50.1207	48.9792	56.931	46.1181
ENSMUSG00000029146	44.2672	47.5096	48.2661	47.8557	48.6378	49.8692	45.7886	43.9292	45.8318	45.8578	42.4603	41.164
ENSMUSG00000024900	47.7777	45.2678	55.4528	56.7914	47.1038	43.6207	61.6186	56.6791	30.0386	30.3823	37.926	38.5913
ENSMUSG00000029156	38.6768	38.2027	59.1532	58.5561	36.2066	36.5854	55.6847	53.2749	35.1456	33.7041	50.5959	55.4338
ENSMUSG00000006273	38.2826	39.0118	53.0585	51.1985	46.6092	46.9114	52.6854	49.0937	36.2602	37.1187	51.2742	49.514
ENSMUSG00000028964	40.3774	50.6514	50.5496	48.4819	53.021	53.2471	52.4592	47.4399	43.2	40.7492	38.4745	31.7247
ENSMUSG00000039542	52.7936	51.1481	33.1714	34.7027	40.8631	37.9435	34.4915	35.6189	45.5209	47.7532	68.0549	67.4826
ENSMUSG00000013662	47.2768	45.1593	46.2453	44.8147	50.6381	44.8268	43.7621	37.8944	39.7106	37.7719	54.4169	55.8926
ENSMUSG00000053062	56.9086	50.7006	43.3559	40.7362	47.8431	46.9975	40.9435	40.1365	28.1371	28.635	63.5151	60.1645
ENSMUSG00000026821	40.8151	45.0159	34.2102	35.9829	36.1889	44.1922	36.5295	36.412	59.8876	61.3939	58.7735	58.6179
ENSMUSG00000022629	31.9644	29.3773	39.8141	37.607	45.6556	38.104	63.7511	65.9164	47.5349	45.517	50.4607	52.273
ENSMUSG00000040234	36.9647	35.4174	29.8789	30.5213	40.3431	37.9184	32.6355	32.2083	61.7512	61.2082	73.8767	75.1348
ENSMUSG00000020390	37.0621	38.061	43.6231	39.2927	47.0799	50.9844	52.4092	55.0879	47.4098	45.9729	43.3632	47.1505
ENSMUSG00000014867	39.7383	42.7843	56.7224	56.4964	43.7664	41.2645	50.3364	51.1895	37.4781	33.9972	48.8277	44.3117
ENSMUSG00000002064	45.4333	48.1383	48.5128	46.8576	60.9324	57.8928	55.3415	57.0354	31.0714	28.4407	35.979	30.3996
ENSMUSG00000004936	27.7232	26.4474	90.2736	92.0734	29.177	29.0182	68.3955	72.2671	19.6598	20.2557	37.2936	33.1101
ENSMUSG00000055430	50.4901	50.2039	29.9642	28.1479	68.0918	64.0099	49.6906	41.1215	56.6507	51.5372	26.6062	28.7151
ENSMUSG00000078193	47.543	65.8846	36.166	39.6219	51.2783	48.7159	44.7692	39.6279	56.9598	66.4469	28.8564	19.2957
ENSMUSG00000024767	46.4903	54.0036	46.5553	48.0549	46.8006	49.4555	48.141	43.5574	43.2491	40.574	41.7916	35.1705
ENSMUSG00000015243	38.7196	36.9	38.3829	42.1275	24.9611	25.182	33.0322	32.4961	48.1287	47.1629	79.4068	97.0571
ENSMUSG00000027184	48.6597	47.8989	49.3779	49.2867	44.5413	45.63	44.1153	41.7905	41.7638	41.562	44.4443	44.1581
ENSMUSG00000060904	40.5701	43.6712	56.606	45.0186	47.1398	51.8224	52.7036	53.2619	37.3122	37.0077	39.6629	37.7559
ENSMUSG00000030663	47.4735	49.2832	45.1863	42.8044	62.3675	64.3934	50.8462	47.4256	34.8615	32.899	35.6727	29.2856
ENSMUSG00000036748	51.8863	66.0256	44.5824	43.7862	38.564	37.6607	29.7554	29.8873	55.8896	54.1779	49.2528	40.1158
ENSMUSG00000084277	66.1539	45.6823	58.8302	67.9506	51.7775	64.3607	101.572	84.603	0	0	0.641734	0
ENSMUSG00000095478	41.4578	60.8048	41.7123	72.393	49.5089	45.9338	49.7401	44.3327	40.1422	38.5564	27.8622	28.7565
ENSMUSG00000025260	44.628	48.9341	30.979	32.6621	55.3149	55.1465	47.9951	39.7269	55.6792	54.203	40.5953	34.9305
ENSMUSG00000001910	41.4506	43.6511	43.4138	45.1199	41.2476	41.6639	42.2411	42.8487	42.6586	42.9981	56.9972	55.8371
ENSMUSG00000029998	30.5639	28.8386	49.8091	50.4245	30.9848	32.593	39.5387	41.0691	52.2481	50.9601	66.6708	66.3689
ENSMUSG00000020485	41.5727	49.2755	35.1835	38.9069	63.4347	60.852	53.2512	49.2535	44.9692	44.8857	29.3317	28.9341
ENSMUSG00000020308	41.0591	51.4638	39.0702	39.9422	61.2814	64.3094	58.8299	53.0447	30.0024	34.59	35.0258	30.0659
ENSMUSG00000015222	66.4197	56.719	30.5368	29.5516	62.0374	62.1379	37.4432	35.1342	41.072	38.8969	40.2579	38.368
ENSMUSG00000050043	45.7892	39.8619	45.6247	43.3631	57.9943	50.2823	49.6588	51.0477	28.7825	29.7017	45.952	50.1136
ENSMUSG00000002658	34.1383	35.0563	52.123	47.8063	42.2862	36.244	52.6102	47.3151	45.0385	48.7823	53.9505	42.6974
ENSMUSG00000014606	38.5511	41.8552	46.0217	45.2288	56.3731	58.4052	52.4045	56.4772	32.8737	37.9352	36.1965	35.5013
ENSMUSG00000000278	29.8178	27.3241	57.9589	57.7229	38.8827	41.0172	59.6636	58.3436	36.3566	37.5832	40.141	52.4247
ENSMUSG00000021610	41.5407	40.6458	54.4963	51.4431	47.7628	50.224	55.2482	59.8174	27.9057	33.5824	38.8818	35.5358
ENSMUSG00000000632	10.6945	10.1914	115.56	101.54	21.9067	20.2224	101.871	97.6996	6.08557	6.20165	25.3388	19.6535
ENSMUSG00000026176	43.9745	46.2744	36.5263	38.901	43.7274	41.0116	42.8406	39.3777	51.6413	53.4031	50.6413	48.2314
ENSMUSG00000025016	45.048	40.9302	57.5889	55.8043	46.5845	45.5175	51.4585	51.6337	31.8738	29.3159	41.1662	39.354
ENSMUSG00000043091	33.3441	40.9701	103.322	112.381	28.144	32.4996	62.0559	62.0315	13.3605	13.6586	22.6916	11.6902
ENSMUSG00000013622	39.5679	42.4118	46.0818	49.9873	48.8775	53.5493	42.1402	48.6	37.8574	38.0198	45.1303	43.7416
ENSMUSG00000018411	42.6827	40.3984	43.051	45.9125	31.5624	33.2782	41.0334	46.4279	43.3985	42.0663	64.0764	61.2408
ENSMUSG00000061315	49.041	55.7363	35.9944	37.1183	58.9613	58.4757	45.7544	41.8197	50.1059	48.3717	28.3312	24.4523
ENSMUSG00000030062	38.411	39.2268	42.1149	43.8634	37.3811	39.3178	43.4924	40.3502	53.6486	47.0467	57.852	50.9933
ENSMUSG00000040652	39.3409	41.9372	59.4318	57.6219	44.0751	42.4859	51.09	51.9007	31.7691	30.6298	43.9094	39.3346
ENSMUSG00000020150	34.6967	36.8697	34.1967	36.128	38.9078	42.4083	69.4773	61.5664	50.977	50.0373	40.9065	36.8497
ENSMUSG00000062456	35.965	74.798	34.4177	39.8513	39.6109	40.5901	31.1789	25.9602	82.3367	82.8355	28.8362	16.5685
ENSMUSG00000029390	45.4595	45.315	47.3594	46.1237	39.0389	40.7434	37.1333	40.2822	47.6401	45.3705	54.0923	44.0188
ENSMUSG00000062762	36.9713	39.7021	45.7452	46.9635	54.9837	50.6305	61.3341	53.5009	33.7887	30.7961	40.5411	36.4269
ENSMUSG00000029723	30.8382	37.1355	46.7069	47.5597	31.3863	31.0879	45.7426	41.8994	48.6584	49.7433	60.8852	59.4537
ENSMUSG00000028444	27.841	29.7536	23.8266	24.9951	34.7149	35.0765	30.9072	26.3605	63.3142	66.4186	84.4846	83.3585
ENSMUSG00000055912	31.453	33.4164	57.6592	56.0543	38.155	34.8785	60.869	56.2517	38.5801	39.0946	43.2213	39.9629
ENSMUSG00000002625	39.7887	40.3491	28.8839	28.6424	49.5978	46.2393	38.8422	40.1189	56.7506	55.8081	54.4159	49.7201
ENSMUSG00000085442	66.8569	58.3752	27.7724	22.9569	72.2147	64.7024	25.0661	19.8345	47.687	64.1932	34.3975	24.5682
ENSMUSG00000040945	58.6522	58.0502	39.5153	39.8762	53.5322	55.8873	36.484	36.0167	46.6543	48.3337	30.3723	25.1433
ENSMUSG00000049521	47.732	44.9333	36.75	31.9349	35.8345	31.6587	24.5632	27.6013	60.2211	60.1561	64.5687	62.4582
ENSMUSG00000064264	43.7052	55.4264	37.5697	31.0998	55.9053	52.3125	41.1785	43.6537	41.6392	40.5064	41.7407	43.6651
ENSMUSG00000020601	81.7889	76.059	6.59885	6.73314	71.3015	70.6046	12.6793	12.821	50.6214	45.6367	52.8598	40.0354
ENSMUSG00000014769	38.9392	45.9324	38.205	35.6411	41.1828	44.2538	39.4303	36.9217	56.5873	53.7837	50.7746	45.8252
ENSMUSG00000071649	41.4994	51.3511	49.2179	49.9089	52.1166	48.5419	49.4098	49.4519	35.5369	33.7401	34.6272	31.4077
ENSMUSG00000026260	44.5471	47.3272	40.8602	37.6077	62.1385	65.4672	59.5944	53.9626	32.9098	32.8479	26.0148	23.4735
ENSMUSG00000025982	50.2432	49.0351	36.4787	37.078	57.6234	55.8889	44.4095	43.3574	40.0619	37.9213	35.6418	38.9156
ENSMUSG00000038366	39.094	42.3282	39.4476	40.4048	48.4054	46.7732	43.8118	39.8367	42.615	43.0456	48.9292	51.4892
ENSMUSG00000031274	19.5965	19.4942	109.403	109.386	19.0334	19.4051	77.0259	82.6407	18.6288	17.092	15.0081	19.3659
ENSMUSG00000044576	59.6412	64.3274	15.7664	19.4436	67.0757	74.1257	28.946	25.8023	37.5006	37.6567	48.5758	46.4018
ENSMUSG00000018765	38.0741	39.0859	41.289	45.2401	46.6832	43.3824	47.0934	50.0385	43.8471	43.0918	44.7264	42.4915
ENSMUSG00000025337	40.3969	36.2127	52.5484	50.4775	42.2326	40.0378	54.5833	50.7285	36.7936	36.1348	43.6262	40.7322
ENSMUSG00000030410	41.1736	42.0642	40.9553	46.0396	42.699	46.9337	49.2032	38.945	44.9454	45.4409	42.9803	42.8322
ENSMUSG00000004771	45.5866	46.0221	47.3573	41.4494	58.7019	60.3467	44.6142	44.3056	33.1737	28.7058	36.7912	37.0907
ENSMUSG00000029777	42.627	44.0098	47.5113	45.6687	34.1417	35.5955	37.6794	36.3213	56.0598	53.2111	46.0968	45.1325
ENSMUSG00000034484	43.6417	45.8604	45.6211	42.2529	49.2074	42.5546	49.2584	42.1701	43.2209	37.494	42.014	40.2967
ENSMUSG00000021282	53.2517	50.764	48.9257	46.3999	52.4694	48.6997	45.2636	45.321	31.0128	31.7158	33.6317	35.911
ENSMUSG00000035212	31.2263	31.9407	53.7699	50.9017	34.5801	30.9404	47.5247	47.6407	50.6484	45.2214	49.5055	49.3873
ENSMUSG00000000399	36.5892	34.9379	44.0967	40.6089	41.2771	41.3841	42.346	39.6513	50.5237	47.2866	54.0165	50.4362
ENSMUSG00000037712	42.4452	40.8501	40.2308	38.5203	39.8846	41.2215	36.0783	35.1074	49.6412	46.8439	55.0361	57.2054
ENSMUSG00000037089	42.5625	50.6329	31.453	32.6035	44.1501	51.1122	34.0664	31.8828	52.5584	59.917	48.1158	43.7019
ENSMUSG00000033295	33.8708	32.7147	55.968	64.9032	31.6148	33.1575	55.3595	53.9684	31.6119	29.3923	46.2884	53.7224
ENSMUSG00000028266	45.4737	48.2554	32.3336	32.4758	47.7964	40.1415	28.6413	28.0614	61.8421	59.0915	49.1843	49.239
ENSMUSG00000091537	42.9447	47.4684	40.1307	41.1088	56.1393	55.122	47.5121	49.5326	40.0036	37.547	36.7531	28.241
ENSMUSG00000107470	57.1624	57.0116	64.555	58.5701	68.3373	76.2709	71.9045	59.3569	1.68251	2.60172	2.28073	2.61508
ENSMUSG00000044147	34.4323	37.634	48.3789	51.9166	33.1316	28.1117	33.6735	40.2746	57.1372	54.4519	49.1579	53.9398
ENSMUSG00000022351	41.4789	48.5279	58.098	56.0941	45.0514	47.7598	58.0016	53.9008	20.9109	27.7988	33.2057	30.7422
ENSMUSG00000021131	47.9615	48.9023	42.7764	39.4504	57.5353	53.3662	45.7575	42.4358	38.1401	38.2561	37.548	29.3943
ENSMUSG00000020167	46.3714	51.9988	31.4749	31.3097	48.3643	49.2606	30.6231	34.1906	58.2365	56.5442	43.4464	39.6678
ENSMUSG00000017781	35.9463	41.1608	64.9782	64.5652	44.1979	44.2951	52.1159	56.0515	25.8887	24.6604	33.2982	33.4151
ENSMUSG00000011096	40.1541	43.8397	47.4298	48.3881	44.3055	41.9225	44.0228	44.2405	44.5329	44.1565	39.4654	37.4588
ENSMUSG00000025364	46.9376	41.2234	42.204	38.5527	62.5349	58.9746	45.5689	47.0159	43.2346	38.365	29.0723	26.0989
ENSMUSG00000029571	35.626	31.4608	28.25	27.3255	32.1663	28.7232	26.1222	23.4162	50.0038	49.4345	91.2744	95.8528
ENSMUSG00000020091	45.1962	44.8961	39.7309	40.6906	47.3918	47.2291	45.1808	43.5352	40.0666	45.1245	38.8059	41.5335
ENSMUSG00000031848	44.4288	50.6252	37.9566	34.4815	42.024	54.0419	34.8224	34.0363	55.7675	54.368	41.2509	35.3451
ENSMUSG00000044340	42.4563	39.2142	28.5746	31.1796	41.6046	41.9726	43.7492	40.4909	44.2768	44.5084	58.1892	62.1983
ENSMUSG00000024576	28.9106	29.0026	68.6786	70.2558	31.2204	29.2943	56.0758	54.3234	32.6325	30.593	42.1504	45.2662
ENSMUSG00000026111	41.527	45.3121	41.1932	42.7418	56.2731	61.5783	52.9751	59.1139	28.5241	29.3282	32.6419	27.19
ENSMUSG00000021608	68.1917	79.5626	25.2803	25.2342	36.7486	50.8385	17.2181	18.7204	52.1303	54.9189	43.0273	45.4451
ENSMUSG00000029048	41.9188	49.5822	45.3606	45.2864	42.9158	45.3224	45.6472	44.1146	37.7081	41.5437	38.8118	38.6212
ENSMUSG00000022438	92.4628	100.233	18.936	25.9152	49.9246	48.8131	22.2189	20.297	36.7417	40.4096	29.981	30.8163
ENSMUSG00000018379	52.8116	50.1891	42.0607	41.1948	50.8721	53.5924	40.8567	42.6937	38.527	36.0879	35.9355	31.4313
ENSMUSG00000053113	5.71413	4.645	114.79	70.0111	24.5761	8.04436	119.843	84.5975	46.3773	19.8588	13.4631	4.27516
ENSMUSG00000017615	29.1369	26.8599	62.4204	64.1154	26.8533	29.1623	64.4815	68.914	30.869	31.7836	39.6772	41.91
ENSMUSG00000025156	43.9029	44.9339	41.8344	38.1677	55.0214	52.1815	49.5886	46.5726	32.2359	34.748	40.7422	36.174
ENSMUSG00000027593	48.1781	55.3511	43.7524	43.8305	48.5563	49.1496	38.0253	38.5317	42.9581	38.3571	35.8326	33.434
ENSMUSG00000054863	44.4243	53.1127	47.28	51.9572	40.8595	38.56	54.4275	46.5473	28.23	30.0691	40.1379	40.2424
ENSMUSG00000073616	27.696	39.2904	57.4095	55.5958	39.8251	48.5705	61.1271	67.0961	33.918	34.309	31.6958	18.6167
ENSMUSG00000025544	36.6352	38.8709	41.3468	38.8525	41.5066	40.6603	44.6965	43.4681	42.0675	40.7892	50.3365	55.9007
ENSMUSG00000014773	54.345	58.2647	14.3303	17.6713	71.3634	82.3793	30.4241	29.7052	59.185	63.9628	17.8105	15.5109
ENSMUSG00000035545	53.4258	56.6899	41.7522	39.0437	45.5671	44.2974	46.0292	49.2077	33.7331	37.6017	32.3702	34.9815
ENSMUSG00000052459	39.7995	38.6783	58.1072	64.0917	40.8912	42.0747	45.8463	48.363	23.7346	22.7576	44.602	45.6878
ENSMUSG00000026424	81.8104	94.3509	80.7163	78.8713	23.4912	27.9931	20.1916	20.9573	12.3516	9.96391	35.3808	27.895
ENSMUSG00000026021	52.4037	46.091	44.8808	39.4438	56.985	51.1709	50.7957	46.3679	31.2289	33.3634	31.0555	29.3289
ENSMUSG00000015749	47.1989	49.4271	45.1046	39.8701	42.7085	41.8173	37.9606	36.6965	44.2198	39.8946	45.1612	42.9958
ENSMUSG00000021957	33.2718	38.3417	38.5946	39.3077	39.8624	42.2654	50.953	43.3885	39.6082	44.5981	52.2205	50.0854
ENSMUSG00000034908	33.0029	32.2962	48.3595	50.2396	38.4641	38.6751	47.3397	56.3181	40.1084	38.1538	40.8808	48.4778
ENSMUSG00000004788	36.9959	36.4675	54.0393	50.6222	39.7708	46.4982	67.441	58.8728	36.7088	30.5183	29.1987	24.3636
ENSMUSG00000025103	45.871	44.0375	53.0946	50.5881	36.1744	35.925	37.5413	37.2979	37.8417	35.3018	51.6659	46.1216
ENSMUSG00000004394	35.778	39.571	36.9245	38.5365	47.7549	55.1865	42.5472	46.9325	45.5263	43.898	41.718	36.8856
ENSMUSG00000028879	43.1021	38.1	44.4607	43.831	38.1746	38.6191	34.9912	35.5924	48.9184	45.076	49.6132	50.1342
ENSMUSG00000054693	33.2555	32.9842	60.5969	60.4181	37.1802	34.5387	56.2551	52.5034	35.448	33.5467	34.0411	39.6417
ENSMUSG00000042506	41.1726	38.5837	38.9889	37.9649	37.2795	36.6909	36.6835	35.9673	55.5927	54.8308	48.394	47.0235
ENSMUSG00000024997	33.5799	39.9947	48.4348	45.886	52.75	47.6397	49.6141	51.0576	31.4801	32.1886	38.9469	37.2343
ENSMUSG00000032418	47.7693	41.5072	48.9601	48.9611	49.5519	48.9572	43.5096	42.509	19.4906	16.8036	49.1702	51.5768
ENSMUSG00000025321	37.9042	34.7502	38.3605	38.9532	50.2616	48.1938	53.2408	46.8543	29.1788	27.1043	50.1249	53.5339
ENSMUSG00000014313	34.6224	35.1776	44.369	46.394	47.5268	41.9694	53.4684	48.2444	34.5288	33.0937	47.3458	41.233
ENSMUSG00000027620	47.4614	41.308	35.745	32.5239	47.6102	43.3997	40.9484	36.97	49.5459	45.4766	42.1313	44.7839
ENSMUSG00000032301	38.8868	41.9038	52.0886	47.7859	43.9105	43.0479	48.7659	47.4408	33.1524	34.9288	40.8606	35.105
ENSMUSG00000038393	24.6618	31.814	7.47769	6.85105	14.4474	13.7709	7.64674	8.48942	202.891	120.691	31.9017	37.1179
ENSMUSG00000005625	36.6142	42.5487	46.2256	45.3884	40.283	41.8061	42.0837	45.4547	45.0808	44.9276	40.8104	36.3474
ENSMUSG00000067924	39.991	42.8637	42.2131	44.0065	57.6702	56.8202	53.0419	53.2073	26.4522	26.242	35.4021	29.5154
ENSMUSG00000022450	32.4053	45.5527	33.9942	37.3266	46.1691	44.3842	43.4184	39.6723	47.317	56.5687	48.2134	32.2541
ENSMUSG00000021091	5.51129	4.76979	105.832	97.903	3.68522	2.83104	119.694	109.655	22.3742	16.3606	8.23807	10.4004
ENSMUSG00000054428	39.7467	44.2878	46.3312	39.3195	54.1444	48.6196	48.0959	50.6807	34.5603	34.0531	34.7846	32.5476
ENSMUSG00000027937	44.367	51.1042	41.3306	38.6903	56.7954	49.8835	46.1587	44.8814	33.5978	34.8318	34.4172	30.5068
ENSMUSG00000024097	45.3673	47.5937	34.7014	31.4391	42.5538	43.2285	30.4108	32.0985	56.089	51.0397	46.1449	45.7262
ENSMUSG00000023495	59.0431	64.7383	43.9855	43.9573	42.5965	46.9461	35.214	35.6188	39.8869	40.0047	27.7111	26.3065
ENSMUSG00000024423	40.8505	39.2537	50.2053	49.1233	42.8985	41.5431	52.9244	49.8232	24.8449	20.9357	45.9569	47.4418
ENSMUSG00000032320	34.2268	35.0347	48.34	45.8429	42.8077	39.1481	45.1724	47.1601	33.3579	31.6792	52.0344	50.7788
ENSMUSG00000026932	34.0067	27.6976	54.6371	59.3611	30.7472	29.8631	47.7048	54.0311	23.0719	24.3284	57.64	61.837
ENSMUSG00000029922	20.3864	20.4661	34.8463	34.6324	20.9127	21.1932	32.1324	33.3289	63.3921	59.5746	84.659	79.2939
ENSMUSG00000040659	41.0807	39.7335	38.189	38.1353	41.2633	36.9101	50.5575	46.0213	51.7071	52.2599	40.5974	28.2767
ENSMUSG00000008348	30.5169	28.5373	32.784	35.883	26.4514	23.8336	39.0751	39.9994	67.7433	58.5411	62.218	58.3494
ENSMUSG00000032737	54.553	57.444	40.0917	38.3794	44.575	48.4794	36.6604	37.517	39.177	40.6797	34.2114	31.8998
ENSMUSG00000035686	4.5015	4.41851	51.0288	57.2276	13.8201	12.3592	120.775	85.8095	11.7833	14.1649	66.4093	61.068
ENSMUSG00000047368	33.0362	32.1357	28.9239	26.8148	35.4355	39.1441	29.8379	28.0087	66.7386	64.8718	55.9086	62.4743
ENSMUSG00000030591	40.28	44.1114	57.4575	63.5955	42.6191	48.0345	50.3948	50.3454	26.3024	29.1869	27.2022	23.5559
ENSMUSG00000032046	56.888	64.0116	32.4973	33.568	65.1759	60.275	32.803	33.3875	24.248	23.2716	39.6368	37.3064
ENSMUSG00000051255	32.0166	50.8311	47.2067	44.9869	40.3165	43.9759	51.3024	59.3389	34.1342	33.4305	33.1206	31.6642
ENSMUSG00000031950	38.9695	40.6534	49.3584	47.6031	48.6267	49.36	47.5327	46.5544	31.2979	26.2521	38.4328	37.3793
ENSMUSG00000027303	45.1436	43.5573	36.7857	37.3038	45.6982	42.6557	40.032	37.938	37.5909	36.5006	48.2594	50.2027
ENSMUSG00000036427	41.9206	41.2316	43.7445	44.6965	49.7194	50.2275	47.7548	46.8126	30.0985	31.6702	38.1922	35.5799
ENSMUSG00000065947	36.1051	60.6252	28.9432	42.0233	40.1618	32.0692	68.1709	53.2329	27.8912	53.6531	35.6324	22.1214
ENSMUSG00000044857	36.953	45.2091	24.3658	29.4174	41.3245	51.1596	32.7093	29.8066	55.261	53.2928	53.8522	46.826
ENSMUSG00000022175	27.2657	30.5824	60.4043	58.6531	35.9323	35.9133	61.2729	61.3261	22.4731	22.6344	43.605	40.0095
ENSMUSG00000033047	44.7787	45.0183	39.0161	39.1791	38.7481	44.6716	30.2087	33.0193	53.147	56.5943	39.4489	36.127
ENSMUSG00000024258	45.8144	51.6253	46.2077	46.9025	44.9655	49.3256	44.4615	39.1184	31.6504	29.7263	38.3047	31.6404
ENSMUSG00000040842	38.9384	39.7269	55.364	61.9279	39.2816	43.9958	58.7103	52.3826	25.0922	26.4206	30.4647	27.3339
ENSMUSG00000035376	31.009	29.6691	47.9346	49.8665	36.4584	37.6563	58.4197	56.4614	27.0971	22.5412	49.9489	52.0539
ENSMUSG00000015806	27.3527	27.965	46.2873	43.0641	35.3217	31.3733	42.609	38.7364	45.2475	41.5365	61.3179	58.0648
ENSMUSG00000003464	35.7713	38.4028	35.1381	35.9869	40.6762	40.4664	34.9387	32.8509	49.0829	48.3438	55.4569	51.358
ENSMUSG00000004040	24.6445	23.1192	42.2323	44.0844	28.3127	30.8877	39.4592	40.0517	64.3428	63.831	47.4587	49.5983
ENSMUSG00000023150	46.8719	43.8385	67.3245	68.0535	37.373	39.3494	56.631	53.5807	26.7683	26.599	14.0619	16.7083
ENSMUSG00000020432	39.8032	41.0777	36.6614	38.3546	52.623	52.9061	49.1021	49.7802	32.8637	29.4502	37.0623	37.3933
ENSMUSG00000052911	25.5591	24.2945	69.2788	70.6619	21.0521	21.9723	55.28	56.8291	30.225	28.9905	44.0248	48.8356
ENSMUSG00000034675	24.847	25.7219	32.1302	31.7602	22.1736	22.1615	25.3737	26.538	79.3384	77.65	67.0571	62.139
ENSMUSG00000034254	32.5694	35.7836	38.5106	39.7408	30.8374	37.5013	37.6905	41.5183	47.322	46.6005	55.0212	53.5833
ENSMUSG00000058153	63.9913	65.4943	8.64648	8.91004	50.3896	50.6257	12.6686	12.5624	37.9009	39.7476	74.4365	71.2014
ENSMUSG00000032549	16.4178	15.4144	42.1842	42.5674	18.1655	17.6076	35.8584	33.5649	69.4205	73.7182	66.0806	65.3603
ENSMUSG00000030189	24.7287	29.3478	40.752	41.0608	34.9301	32.2283	44.2964	42.6549	66.4761	57.2464	46.0652	36.4492
ENSMUSG00000000743	34.4335	35.9342	43.5382	44.4818	35.8033	38.4849	40.7369	41.0903	41.7199	40.086	50.4506	49.0261
ENSMUSG00000059409	43.5322	44.1945	34.4626	35.697	42.8534	46.4267	37.349	35.9452	40.2569	43.1706	45.9717	45.0302
ENSMUSG00000001100	34.9918	37.0156	49.3595	48.1091	45.727	46.5392	59.7129	61.9818	28.9384	27.2504	28.9579	25.9994
ENSMUSG00000020271	39.6347	40.8041	36.885	39.0847	39.1125	39.1352	33.2941	35.3017	40.948	40.5893	55.0553	54.3762
ENSMUSG00000027406	42.7272	44.9709	43.2626	40.3707	48.5639	50.6804	46.385	48.7071	35.1077	34.8659	30.2659	26.7842
ENSMUSG00000058600	28.6338	46.9394	38.0627	29.4978	52.2236	51.2351	24.6896	26.5181	58.883	96.7291	25.3508	13.527
ENSMUSG00000021144	44.3385	45.5718	35.1249	33.231	39.1334	38.7795	33.7011	34.8708	51.8722	51.7817	42.4251	41.3688
ENSMUSG00000026956	32.0447	38.7668	59.3933	64.9011	41.3739	47.5959	75.2547	66.7832	14.5117	16.5897	17.0114	17.8804
ENSMUSG00000002010	39.7412	41.2608	43.3537	41.3676	48.4711	46.1232	52.304	47.9983	35.5907	30.5206	33.0663	32.2721
ENSMUSG00000005371	36.7254	35.3435	33.9618	30.7236	30.4664	30.3162	30.0665	28.658	54.7859	55.6946	61.2371	63.0878
ENSMUSG00000039239	13.5813	13.1305	79.1512	83.7003	12.0401	10.726	54.5952	50.6754	21.962	23.5432	59.6792	68.2514
ENSMUSG00000027893	61.2883	55.0808	27.1261	27.2734	46.6672	45.0518	24.4539	26.2321	41.6398	39.1166	47.172	49.8328
ENSMUSG00000031924	39.9376	37.9668	54.209	53.8679	34.7927	35.0142	41.0962	45.1962	30.1088	28.6057	45.9702	43.9318
ENSMUSG00000031353	36.6381	37.9098	60.6927	58.2275	34.3086	35.5538	43.3664	43.981	30.1131	33.0844	39.9263	36.8743
ENSMUSG00000022744	32.6228	38.3272	31.7878	33.9072	34.4661	34.2207	28.0032	29.4908	56.5509	50.0527	56.7878	64.0348
ENSMUSG00000037573	28.9595	26.4585	38.3428	40.8399	46.1894	37.823	59.6464	59.0011	39.0667	40.4801	34.5257	38.7798
ENSMUSG00000045665	39.1806	42.6622	46.4222	48.7932	42.9054	40.9096	47.6156	53.32	29.2414	26.6644	37.8927	34.0826
ENSMUSG00000071604	23.3691	26.2262	49.6875	50.8173	24.2303	22.3683	50.5236	48.7995	43.9357	43.5687	53.1112	52.893
ENSMUSG00000023055	26.7579	27.3345	35.2652	34.9022	27.59	26.9478	37.4686	39.0252	67.225	66.27	51.1715	49.2954
ENSMUSG00000049401	43.6832	45.9071	36.354	38.7005	42.6592	48.5581	42.5329	39.384	39.1825	40.8263	35.8528	33.6344
ENSMUSG00000036782	34.3191	32.4072	34.1918	32.4205	46.2694	45.1195	39.4731	40.9345	52.5421	45.7998	42.2078	40.9602
ENSMUSG00000071532	33.5178	64.3996	19.2862	24.4109	52.3289	49.1934	33.2787	18.5803	76.1003	76.9485	21.856	16.6795
ENSMUSG00000050840	39.6223	45.3747	10.9154	9.94169	51.9932	52.9274	16.1263	18.1728	48.3666	49.4399	72.4455	71.1626
ENSMUSG00000001761	31.2065	32.0483	34.3495	34.5044	32.2818	31.3526	38.7906	35.8619	42.0933	41.541	66.0768	66.2536
ENSMUSG00000026443	49.4281	48.8363	45.9895	46.0511	56.5174	60.2044	53.9726	53.0784	15.2051	14.6738	21.1113	21.1164
ENSMUSG00000036620	35.7341	39.6695	48.7574	46.2183	36.9603	39.7145	48.2584	45.9138	35.8659	33.8518	37.163	38.0156
ENSMUSG00000025451	41.657	46.1152	32.1553	31.5279	38.7991	42.5396	31.3576	30.7209	46.8473	45.9583	50.5705	47.6582
ENSMUSG00000024308	17.542	18.4193	59.8258	66.6977	18.322	20.0154	56.8999	60.384	31.5587	32.1146	48.6995	55.0636
ENSMUSG00000038375	32.3818	33.5527	80.6779	81.6255	27.6334	28.744	50.8951	56.2856	13.8137	14.9262	35.1912	28.3983
ENSMUSG00000030007	32.5713	32.9736	34.32	32.5019	35.4089	36.4925	33.3658	33.0777	56.4602	56.2793	52.413	47.1896
ENSMUSG00000026944	23.8823	22.0604	46.28	51.1771	28.7772	28.6633	53.7435	54.2948	31.1787	37.8757	48.8583	56.2582
ENSMUSG00000002660	32.3763	43.4616	34.3627	28.9416	38.2585	43.0482	36.8773	33.5614	57.0252	55.081	43.6279	36.0621
ENSMUSG00000042747	41.4636	44.1437	40.5395	39.4831	42.3657	43.3831	37.4352	40.752	42.1071	45.0918	33.4279	32.4395
ENSMUSG00000056121	24.1574	26.1212	45.0611	47.4352	25.2744	29.1007	39.7071	40.3382	32.9541	31.0133	73.6971	67.7551
ENSMUSG00000041773	48.1269	46.8344	88.3143	79.4753	34.8514	40.6821	40.1388	52.5286	14.1573	18.3741	10.2076	8.84361
ENSMUSG00000021807	41.773	45.5095	35.8854	32.8298	48.9515	49.1539	34.7872	37.4569	47.0289	39.5554	36.4669	32.9132
ENSMUSG00000042429	32.5324	30.453	56.9691	68.8789	25.4499	24.6155	38.5995	38.6609	15.7426	17.8299	64.946	66.1857
ENSMUSG00000034614	28.7222	29.0084	27.679	30.1122	38.4156	37.8746	37.6114	39.0016	56.1633	54.1605	51.2553	50.6604
ENSMUSG00000110631	47.4474	43.8061	35.1808	35.8658	75.6135	71.2017	59.5843	63.2635	13.1584	13.5082	12.8205	8.81233
ENSMUSG00000060992	42.3012	42.6957	48.4083	46.1102	41.3844	43.0666	43.6817	43.9042	29.2579	34.0732	33.0828	32.223
ENSMUSG00000033933	43.7095	46.6945	26.7225	29.614	36.2622	38.3313	25.1172	24.5912	42.3372	42.2479	65.0085	59.2548
ENSMUSG00000023089	30.6105	36.3592	35.3545	35.8338	41.7099	34.652	39.1121	37.9463	51.814	47.9949	52.9897	34.2899
ENSMUSG00000028953	46.2393	47.0449	43.7967	44.2643	43.7166	47.5832	39.027	41.8013	29.3486	28.282	34.9032	32.6136
ENSMUSG00000025162	41.3633	40.402	41.1758	41.3945	40.7334	42.853	44.8517	43.5055	32.1303	34.0442	38.7072	37.4471
ENSMUSG00000026587	49.729	44.3684	37.7527	40.1562	60.6981	56.5976	41.631	46.4823	19.45	19.2244	32.8711	29.3746
ENSMUSG00000027309	32.9881	31.5569	39.4676	41.2736	25.2896	26.1711	38.6718	38.5308	38.2156	39.6304	59.7208	66.6611
ENSMUSG00000037902	17.3279	14.7359	59.2213	69.5192	29.6858	24.5582	76.6934	70.454	20.0796	19.0117	37.6526	39.1678
ENSMUSG00000015478	38.4012	43.0627	29.3043	28.2314	34.7761	28.0146	31.1996	30.7937	57.1622	56.402	54.7897	45.7938
ENSMUSG00000024892	73.923	77.6889	18.672	21.3618	54.206	56.8828	24.4767	21.218	27.0853	31.4866	37.4424	33.4158
ENSMUSG00000074781	38.4757	42.5347	48.9895	45.495	49.5007	52.8954	50.5188	48.1886	22.3043	24.3273	28.1036	26.4916
ENSMUSG00000038456	22.6263	25.8872	19.0457	20.8551	16.3329	19.6743	13.9051	14.3168	79.0327	81.8858	83.6284	80.4014
ENSMUSG00000004843	36.9411	34.8479	46.0472	47.3353	42.7393	35.4597	40.4911	40.97	36.9964	32.4932	43.338	39.914
ENSMUSG00000068856	42.7956	41.821	36.4247	35.1258	43.2842	39.2975	34.7879	35.2981	46.4368	46.0056	38.2787	37.5798
ENSMUSG00000030286	33.2306	32.9143	31.8707	35.6413	36.4325	36.4227	36.1055	35.4429	40.6004	40.1029	57.6386	60.5404
ENSMUSG00000024777	30.0328	31.9481	44.2591	45.3474	25.8758	25.23	36.4479	40.0138	40.2649	43.2992	57.3111	56.5789
ENSMUSG00000068735	67.3785	66.1261	35.6037	30.137	66.5402	61.7265	34.1702	37.5232	19.3707	20.0799	23.6758	14.1559
ENSMUSG00000031865	29.0529	26.8402	36.9636	36.2394	27.4262	27.5601	32.023	30.7545	57.5818	61.4157	53.5247	56.7551
ENSMUSG00000001018	32.4462	35.5426	33.5337	33.595	34.1463	31.4874	33.0135	31.1477	49.8846	46.3482	54.9725	59.6812
ENSMUSG00000060279	41.855	39.5541	54.22	55.655	38.2324	39.9789	46.7082	51.0225	22.2521	22.2616	31.8195	32.2073
ENSMUSG00000047260	40.8867	43.881	39.9938	37.2418	56.3202	54.9227	42.5591	44.0485	29.7267	29.8002	30.4794	25.7901
ENSMUSG00000030842	43.3824	47.2083	46.464	45.5375	46.3855	44.2562	45.819	41.9322	23.4515	27.7525	32.738	30.5725
ENSMUSG00000024187	23.478	24.415	46.3288	48.3704	24.52	23.8663	42.757	46.9084	35.3737	34.522	60.7969	62.746
ENSMUSG00000027067	43.8176	40.3252	44.5742	42.7462	40.7234	38.4183	32.0734	35.9448	39.7806	39.1775	40.7723	35.5451
ENSMUSG00000026229	38.3414	36.8553	46.9872	46.0574	42.8864	40.167	47.52	44.5203	27.9593	29.1871	34.9605	37.3109
ENSMUSG00000030790	12.844	16.2955	70.2038	69.2996	12.0657	12.7765	59.5224	68.7709	27.421	28.3549	52.6214	42.4292
ENSMUSG00000020152	37.5289	33.8613	46.4165	47.0656	40.2611	38.6258	47.1238	45.1038	32.4936	29.5594	38.0512	36.4
ENSMUSG00000023048	36.8997	41.1059	54.1156	50.3095	38.7722	37.6708	47.9846	45.6257	31.6608	29.7579	31.6081	26.9445
ENSMUSG00000102869	34.6793	35.0001	36.9613	37.9156	30.1893	30.1972	29.7335	34.4808	33.8895	37.0794	62.2618	70.0131
ENSMUSG00000024978	35.3952	33.2182	76.9559	95.0912	26.917	30.9395	64.8426	60.7608	10.3555	9.11244	13.1383	15.5665
ENSMUSG00000003316	34.1628	34.0622	41.8019	43.0309	28.1534	28.2274	28.273	32.7456	43.5093	42.1351	53.0106	62.9581
ENSMUSG00000024381	35.0594	37.7883	65.1948	57.3071	29.7168	33.9249	46.3865	49.2967	33.271	27.8364	28.5261	27.6283
ENSMUSG00000020674	19.6981	23.4513	32.0355	34.2366	14.2446	16.9036	22.8486	26.4587	80.5175	84.8535	53.913	62.6025
ENSMUSG00000026234	37.2939	36.9744	49.4297	48.2829	38.9473	35.8638	50.8867	48.4891	34.987	32.7838	30.4716	26.2614
ENSMUSG00000035150	46.0252	45.2067	55.4484	59.2458	39.5594	36.3595	36.311	35.5088	30.3838	26.862	29.0396	30.665
ENSMUSG00000022790	21.6089	27.2356	68.0578	75.0168	21.8412	20.6264	59.5061	57.8309	29.3003	28.7187	28.6394	32.0689
ENSMUSG00000050334	39.0094	39.9697	13.2628	13.1164	30.5005	31.8574	18.5721	19.0348	91.9284	79.9731	49.5566	43.6079
ENSMUSG00000079067	54.1459	48.9054	43.9906	38.5805	67.124	57.8045	38.3778	38.1415	17.0677	14.4333	29.0436	22.1496
ENSMUSG00000034424	38.6132	45.6403	29.8212	32.1191	46.4198	45.7026	33.0426	31.6173	36.0635	32.9715	51.6549	45.1519
ENSMUSG00000094483	33.2702	28.4747	87.9809	81.2379	31.9876	27.0003	53.0365	45.6118	15.0556	14.1829	23.9948	26.8285
ENSMUSG00000020238	40.1792	41.771	36.689	38.1544	47.5788	50.9959	44.2174	42.0482	30.2485	31.2621	29.9798	35.4255
ENSMUSG00000021737	38.5172	43.395	46.6306	42.6407	41.3654	43.8037	43.1078	43.1088	31.7636	27.8595	34.7595	31.0846
ENSMUSG00000006024	36.1219	36.5757	51.4774	46.4837	43.6818	41.6715	50.0156	43.8315	28.9285	27.8214	30.818	29.501
ENSMUSG00000032187	39.9925	39.9249	40.8823	43.4362	37.9291	40.0411	38.2946	37.9031	34.3582	34.996	40.3885	38.3971
ENSMUSG00000001416	43.0574	47.6258	42.6583	37.8699	43.4392	44.1594	36.3587	38.0601	37.868	37.9299	30.0434	26.8267
ENSMUSG00000035152	33.8147	31.8554	43.7034	44.6001	36.3709	38.7505	42.3901	41.465	32.7929	31.244	42.9545	45.8136
ENSMUSG00000090553	43.6732	50.2917	39.298	29.6491	62.7053	50.2982	41.4807	35.4125	33.0084	33.8789	27.3036	18.159
ENSMUSG00000003378	37.4959	37.0716	32.3796	32.0216	35.5686	38.3974	32.9867	36.2756	42.0013	41.4199	49.1634	50.1217
ENSMUSG00000041164	42.2974	40.1459	41.488	43.0975	39.2532	39.202	36.0643	40.4431	34.493	34.5038	41.4545	32.4481
ENSMUSG00000023460	32.2377	30.1243	30.7668	33.5952	35.1288	34.1773	35.2175	32.0382	47.804	48.309	55.3021	50.0368
ENSMUSG00000024271	40.6175	42.9779	33.9893	34.8296	40.4335	44.9402	34.6455	35.9966	40.7104	41.9953	35.8492	37.5979
ENSMUSG00000022427	34.4937	42.1591	36.2149	34.9182	36.6472	35.18	32.3484	29.8333	51.3155	46.7603	43.7701	40.7006
ENSMUSG00000008734	32.7139	35.6997	38.6279	45.812	53.9146	47.1374	58.292	51.2471	13.1132	12.5864	36.3705	38.4118
ENSMUSG00000028923	31.1705	33.4272	35.227	39.6219	26.4379	34.531	36.3361	36.5243	44.6026	45.2038	50.6462	50.0223
ENSMUSG00000032412	36.0148	32.4431	56.432	53.9294	39.4367	36.2239	54.1639	52.6378	22.8601	20.1308	31.4535	27.9914
ENSMUSG00000021665	32.2547	35.7032	42.8704	42.9272	28.4791	33.7537	35.8174	32.5417	47.4169	45.1222	40.7252	45.5282
ENSMUSG00000024583	38.6489	40.8666	43.2383	41.6923	36.1329	36.0465	35.2373	37.2267	36.0291	34.7906	41.1984	41.7052
ENSMUSG00000019494	36.2271	36.9887	41.1555	44.6172	38.0428	38.4152	38.8076	41.8313	42.3934	37.0451	36.2128	30.9921
ENSMUSG00000027131	37.3291	34.5597	45.2141	36.9729	46.3397	42.0472	52.618	47.6294	29.1865	24.9903	32.2837	33.0815
ENSMUSG00000004455	42.4378	46.1174	32.5395	35.1591	40.5249	41.589	31.4233	30.4042	44.127	39.365	41.6415	36.8376
ENSMUSG00000081094	39.5985	48.0742	27.2316	36.9849	50.6033	53.1926	43.7015	33.7481	36.8455	47.5011	23.0014	21.4632
ENSMUSG00000038733	38.4013	34.8162	40.8861	39.59	37.5932	38.7467	41.8814	41.3912	37.5751	35.28	34.9926	40.5982
ENSMUSG00000036241	35.0769	38.2623	42.2955	38.2914	35.0775	33.9242	34.3289	37.2486	45.352	41.0201	41.9964	38.4182
ENSMUSG00000003458	31.5882	31.3714	38.7216	36.2827	39.0389	39.2786	40.9441	42.1605	43.3012	38.3947	40.2471	39.9464
ENSMUSG00000032368	18.4858	17.4901	11.9873	12.2956	22.3388	23.3608	13.5304	12.8602	105.566	101.109	60.8077	61.1194
ENSMUSG00000025034	59.9822	61.3865	22.0596	24.7381	37.5355	38.0446	15.7914	13.8372	46.8694	49.0493	49.1326	41.346
ENSMUSG00000032905	40.3703	42.9019	44.7476	41.2331	36.4886	35.9929	39.1652	38.7251	29.8772	24.6083	43.8176	41.5307
ENSMUSG00000026879	20.793	24.2361	78.0408	87.1841	25.7544	28.5963	84.2977	69.9768	11.3127	9.87635	11.0945	8.07716
ENSMUSG00000030341	19.8263	23.5144	53.1014	52.1207	24.9753	25.4614	66.3962	58.5084	32.9666	33.748	30.7787	37.0818
ENSMUSG00000059208	44.7502	42.7382	44.0991	40.9339	36.5402	33.1131	33.9583	35.727	35.8754	38.645	38.4021	33.1408
ENSMUSG00000038690	34.1561	39.4829	44.0727	43.0056	43.052	47.2623	49.3473	45.5235	27.3372	32.9919	31.9038	19.696
ENSMUSG00000033953	35.8119	32.478	42.6818	41.8354	44.5564	44.6392	44.2473	43.3269	30.4717	25.823	35.6377	36.0516
ENSMUSG00000086583	45.8261	53.3065	20.2929	28.6439	33.9859	34.578	22.3529	25.2423	69.6584	71.4148	22.3354	29.4927
ENSMUSG00000020780	36.7301	36.7583	34.7572	34.3815	43.4333	44.9828	43.4362	38.7245	35.0139	36.2985	37.0803	35.2463
ENSMUSG00000019796	49.0942	44.0129	43.1874	43.3546	57.4042	56.7745	49.363	48.177	10.9423	11.0745	21.7382	21.6389
ENSMUSG00000006740	33.1555	29.2474	53.8461	53.4097	29.1195	27.8533	36.4614	38.3763	29.963	31.8946	46.2855	46.9556
ENSMUSG00000027423	37.2765	39.5094	39.0214	39.2551	35.7577	37.1692	35.5617	33.0319	38.7134	32.9021	43.58	43.7923
ENSMUSG00000034290	30.1063	28.2997	43.784	48.6753	25.5165	27.307	35.6034	40.8362	43.101	41.4737	43.9754	46.8732
ENSMUSG00000020462	28.8338	29.9925	49.7055	44.8827	50.4835	41.4183	65.2718	56.066	12.0573	16.3944	29.9017	30.4626
ENSMUSG00000047843	34.7323	36.2097	39.9032	37.1856	38.7419	44.0019	43.7086	43.5769	36.8411	37.1761	39.8194	23.0517
ENSMUSG00000003068	32.7389	36.4477	38.9558	36.0317	35.4547	37.8282	39.602	43.243	46.1264	43.4592	32.4943	31.9001
ENSMUSG00000030103	29.8826	19.878	55.176	46.373	34.0841	24.2052	50.5631	42.8308	44.3317	34.2472	39.0752	33.6103
ENSMUSG00000071646	47.9547	53.6442	30.0096	33.7846	41.6443	45.6555	28.5861	29.1191	40.3077	43.992	32.3578	26.9068
ENSMUSG00000017221	36.9711	35.3987	43.0547	41.7465	39.5486	45.3745	40.5796	41.551	30.7884	32.7303	34.2149	31.8243
ENSMUSG00000020230	32.0804	29.0543	37.5157	39.786	37.2907	40.4933	44.0492	44.7475	31.4548	31.9708	43.376	41.712
ENSMUSG00000031875	24.2889	28.198	31.8588	30.1212	15.8628	14.9506	20.6677	17.0858	80.9495	75.7522	56.306	57.447
ENSMUSG00000063146	37.6449	38.0346	27.8601	30.1729	27.6397	29.1432	27.1484	23.3292	53.0743	54.5325	51.4504	53.4496
ENSMUSG00000030682	32.4535	32.8008	56.5079	55.5145	38.171	38.7748	45.14	51.0725	20.7827	21.506	30.9718	29.5636
ENSMUSG00000063659	34.4211	33.9144	36.4358	33.9973	37.8711	34.5951	36.8765	34.9316	44.0269	40.4788	44.9145	40.643
ENSMUSG00000029538	42.3198	50.6238	40.1869	38.3915	41.7621	45.4595	37.8839	36.6395	34.419	34.6624	25.1266	25.3431
ENSMUSG00000042978	52.6909	56.7141	19.8052	21.5747	38.4156	43.1299	23.1817	20.96	48.2065	48.3951	42.3731	37.3341
ENSMUSG00000018849	13.4975	11.0908	55.8344	54.9062	20.5516	17.6359	62.5777	63.1868	40.0724	37.6825	38.8161	36.7218
ENSMUSG00000015755	34.2312	31.172	38.5709	40.849	34.2735	31.6689	49.8098	47.4474	22.4366	22.8983	46.8996	52.0082
ENSMUSG00000052833	35.9621	37.1936	50.533	52.9157	35.7234	37.2602	39.1809	40.6248	29.2996	29.6385	32.873	30.9595
ENSMUSG00000032527	39.8616	40.1561	38.7083	41.109	42.3181	49.4707	41.2405	41.5191	25.5981	26.075	31.6877	34.3913
ENSMUSG00000079111	40.347	43.0139	36.8943	32.7114	41.7447	47.9538	39.3121	35.2748	33.1952	32.2705	36.6293	32.5784
ENSMUSG00000029478	48.8254	49.5058	34.777	32.1055	39.9354	40.4127	32.0446	30.8795	37.8572	38.706	35.314	31.3034
ENSMUSG00000049299	32.5458	37.1216	37.1056	34.6217	47.2076	50.8134	44.3516	45.6063	31.0019	31.1432	28.1128	31.5305
ENSMUSG00000032181	45.6345	41.0501	68.3379	62.2741	45.964	43.7926	65.5808	53.435	5.36248	3.59281	11.1589	4.79916
ENSMUSG00000002767	33.9049	37.2374	28.1231	31.7766	45.0152	50.392	42.7076	37.4205	47.1864	43.3173	28.0059	25.7976
ENSMUSG00000021486	29.0774	31.9963	38.4188	38.2266	31.0735	30.9098	37.1602	33.3933	46.0183	46.891	43.0289	44.5757
ENSMUSG00000015461	30.6426	35.8182	30.2612	30.7548	30.8495	33.2751	25.2795	25.6952	49.657	57.3601	50.8646	49.9023
ENSMUSG00000032328	35.8999	34.0095	43.2226	41.4395	38.3033	36.8749	35.1937	34.2922	28.4211	26.848	43.3542	52.0538
ENSMUSG00000027533	72.5355	87.4477	21.9971	20.0498	61.1289	62.6428	41.1337	32.8505	17.1879	16.6759	9.65785	6.56518
ENSMUSG00000013275	26.927	25.7299	43.9743	48.8552	29.8088	27.9673	47.0319	53.8758	19.8331	24.4302	51.302	49.9661
ENSMUSG00000048578	35.6964	39.5419	46.0788	49.4807	35.4067	37.5869	40.2411	45.4317	27.5389	27.1977	31.9032	33.2668
ENSMUSG00000028969	47.2055	42.9999	42.756	38.0746	41.5962	43.3933	39.5706	43.0819	29.7892	24.969	27.6543	28.0543
ENSMUSG00000063511	40.0648	46.1435	37.9518	39.3809	43.4936	49.0212	41.8766	49.6173	28.832	28.8692	22.2968	21.5951
ENSMUSG00000028484	38.0235	37.1721	34.995	35.3312	39.5721	37.3685	34.0684	31.6965	40.4086	36.0987	39.8447	44.3267
ENSMUSG00000078652	38.8437	37.9373	40.3394	43.6885	40.311	45.1769	41.1718	44.6011	28.9645	30.802	29.6249	27.242
ENSMUSG00000002844	35.6042	37.4287	33.7321	31.6156	39.5554	40.6232	31.6591	31.1218	43.85	39.0431	44.6379	39.302
ENSMUSG00000024319	33.6101	33.4538	33.7103	32.7968	37.256	37.0255	32.1788	32.3966	43.345	38.7224	49.3405	44.2897
ENSMUSG00000039183	31.9964	35.268	39.0399	41.5153	30.8668	36.4081	34.625	36.8252	38.2255	37.1713	46.7878	39.0755
ENSMUSG00000056966	72.9699	79.0329	98.8235	97.3721	21.5492	18.5386	29.348	28.38	0.774335	0.713144	0.0203304	0.0149334
ENSMUSG00000067279	66.0988	60.0601	35.0049	45.4897	26.4275	34.1055	35.6329	37.3259	19.4471	24.0137	32.538	30.6709
ENSMUSG00000021771	34.0621	35.7638	37.7925	37.027	45.8425	46.1066	44.6049	42.8426	28.4991	27.515	32.5435	33.5821
ENSMUSG00000101249	32.3982	49.5858	22.0339	32.3472	40.0553	25.4159	58.6943	31.6401	41.0334	50.0438	37.8897	24.9887
ENSMUSG00000030315	30.5205	28.9034	15.2491	17.5494	25.8323	24.8848	16.7285	15.0894	79.9568	74.6699	57.2451	59.2635
ENSMUSG00000049354	34.2483	32.7381	39.2064	42.4021	39.7341	38.9298	40.2396	44.2306	26.8679	26.5264	39.3845	41.0686
ENSMUSG00000021109	49.6157	43.3988	37.7288	33.3655	41.8786	36.9169	28.2753	28.4446	27.4263	26.0608	45.5413	46.7795
ENSMUSG00000062929	30.4148	27.9355	53.0934	47.1921	30.6113	30.0394	37.8313	37.833	42.4192	38.0284	35.2637	34.7358
ENSMUSG00000021273	43.8462	44.0474	44.1184	45.6179	40.6513	46.337	55.8817	49.7745	16.9685	22.3739	18.3215	17.4513
ENSMUSG00000031232	51.7818	46.5987	35.0199	33.6967	53.7752	47.6142	45.3365	40.7255	19.5779	19.8118	25.2485	26.1342
ENSMUSG00000003402	35.9983	38.1491	42.059	40.5796	39.5478	44.9283	40.7121	41.1648	31.1193	34.5296	30.0376	26.4156
ENSMUSG00000028955	32.1768	29.5633	48.1861	46.813	33.848	33.8582	34.3448	36.7923	35.3007	34.7472	40.2027	39.1111
ENSMUSG00000032997	30.1204	31.3653	56.0418	53.9116	35.5962	36.6417	55.082	59.5626	20.2477	20.767	23.4259	21.9645
ENSMUSG00000001441	29.7267	27.2761	39.7571	39.0116	38.1597	35.7765	50.6017	48.1758	28.1469	25.5303	39.6157	42.798
ENSMUSG00000024462	33.5395	29.9039	19.8123	18.7121	22.7851	25.0093	20.1517	21.6871	55.2891	57.8085	71.8888	67.287
ENSMUSG00000022816	24.2546	24.1993	67.5235	65.4184	28.0026	29.3353	42.3643	43.7563	27.5875	24.0808	34.8182	32.1808
ENSMUSG00000024072	24.6439	27.7132	40.6589	32.5074	31.6348	28.874	34.8654	33.0412	44.5334	40.455	52.3758	52.1803
ENSMUSG00000083411	58.2557	67.6929	19.5429	45.6737	3.15517	26.9431	42.4519	35.5738	58.7517	12.1022	44.5348	28.682
ENSMUSG00000020307	26.4329	29.8848	44.9614	43.2682	45.8568	47.3558	61.6735	61.7367	17.197	20.859	23.0693	21.0212
ENSMUSG00000022658	28.2805	32.8022	42.557	45.693	60.4116	64.0404	83.3671	79.0018	0.800048	0.927855	3.67807	1.73117
ENSMUSG00000036333	25.1112	22.5534	41.333	40.8605	26.7611	24.2723	40.5575	39.6107	34.3771	31.3084	57.0747	59.4372
ENSMUSG00000025917	32.1196	32.3786	43.3433	40.646	43.5312	41.3498	54.9854	47.2936	27.6728	23.6921	29.0769	27.1013
ENSMUSG00000032288	41.0496	45.3755	32.406	26.872	52.4473	49.2631	27.3901	34.616	44.3421	38.2891	28.4655	22.5281
ENSMUSG00000049760	28.1698	34.9792	34.275	36.8313	34.8008	41.5377	40.6347	39.9494	46.166	43.9449	35.7192	25.2076
ENSMUSG00000065126	19.6661	92.5267	31.3827	48.1123	36.2204	46.7462	41.7172	22.586	31.8876	55.8834	12.0188	2.78786
ENSMUSG00000020078	36.7465	37.7591	42.1124	43.6395	41.7266	41.3524	45.675	41.0988	29.5537	26.6314	26.7381	27.5212
ENSMUSG00000020171	39.7602	46.1391	31.2188	30.0548	52.4923	50.5041	42.3756	39.4502	29.8319	26.4665	26.9746	25.1465
ENSMUSG00000022982	30.9984	33.0967	36.9901	39.3059	38.5511	37.5029	52.2743	46.5942	31.0362	31.5601	35.9925	26.4788
ENSMUSG00000037070	39.9246	39.4599	26.8506	25.6354	35.7299	41.8165	27.9099	26.4759	52.5002	47.7525	40.5178	35.6912
ENSMUSG00000007872	78.2797	62.9726	46.9297	41.1853	40.8286	37.4544	27.0299	29.7761	34.2042	31.1886	6.5517	3.45045
ENSMUSG00000026239	32.784	33.6829	33.175	32.2906	38.3098	39.8674	43.2623	38.9754	37.9196	33.8347	42.8362	32.6743
ENSMUSG00000036940	39.6337	39.8859	36.5249	37.1687	31.7769	33.4981	31.012	32.1126	41.4045	40.8098	37.8843	37.8569
ENSMUSG00000028657	34.9157	35.1756	42.6349	40.5134	34.5991	33.8764	41.2252	38.9114	26.7592	24.6768	42.6767	43.4493
ENSMUSG00000026641	39.7259	43.2561	26.8735	27.2289	46.2876	47.271	37.5808	31.4444	40.1455	39.3217	32.9178	27.1235
ENSMUSG00000031913	38.0083	37.8031	40.3902	34.7202	35.1178	34.0124	29.4877	33.7556	32.4327	33.5764	47.8964	41.8621
ENSMUSG00000020745	36.0802	33.4661	42.0424	44.8939	35.8619	35.5577	40.4538	40.7075	27.0754	25.8931	37.7988	39.1652
ENSMUSG00000040952	46.7666	59.9623	26.9515	26.6401	46.972	50.0638	29.9604	28.2172	47.4961	48.2072	15.4624	10.9412
ENSMUSG00000062014	37.0952	35.3748	44.3023	43.1013	35.0253	33.2292	39.9563	36.7391	26.6569	24.0564	41.0318	40.3474
ENSMUSG00000034781	36.4393	39.2375	32.7195	35.6697	41.8708	43.6427	39.1546	36.1852	31.975	30.9469	36.7358	32.2948
ENSMUSG00000116875	39.8536	37.6982	50.0234	48.3859	40.8537	33.7089	41.722	42.2333	21.9605	22.4409	29.7482	28.0608
ENSMUSG00000035896	16.7623	17.4545	81.5997	101.584	7.66763	5.8904	55.5388	36.9632	17.9511	19.369	36.3789	39.4103
ENSMUSG00000017802	31.5032	34.1679	35.6875	36.8362	37.5861	41.533	41.3698	48.0334	35.1879	31.9772	32.6946	29.8516
ENSMUSG00000029328	47.8441	50.2323	34.2263	35.0605	44.0966	44.2309	33.1202	31.5275	35.3748	32.7753	25.0991	22.6824
ENSMUSG00000019831	56.4097	54.7531	29.9523	30.5193	47.1446	50.9188	33.3335	29.9781	25.4098	26.1834	27.3373	24.069
ENSMUSG00000020936	21.7637	21.3012	57.8939	57.3361	24.0279	25.5767	51.9587	56.8329	20.0903	20.1006	37.5543	40.5574
ENSMUSG00000005312	31.1458	31.7718	31.6713	30.7851	27.8177	27.0944	25.2592	25.7532	47.115	47.9566	53.5355	55.0105
ENSMUSG00000075012	50.8035	56.9843	22.1562	23.7892	49.0185	61.5464	29.3615	30.152	25.5454	29.4977	32.2984	23.496
ENSMUSG00000032479	27.2726	25.985	54.9625	54.7201	24.7153	24.9428	41.3196	43.722	26.7587	27.4054	43.379	39.3831
ENSMUSG00000024960	38.5554	45.0189	37.3433	38.6693	26.2398	28.5279	32.3309	33.1472	43.7465	46.7912	31.547	32.285
ENSMUSG00000101111	31.4616	54.1531	27.5681	36.7713	45.5541	36.2686	50.6384	42.8687	22.7426	38.6452	24.4867	22.9295
ENSMUSG00000011877	28.3272	29.5239	39.0302	41.8359	30.5149	31.6803	41.2324	36.3744	35.0748	35.1844	42.98	41.8966
ENSMUSG00000006676	36.6075	40.0914	36.2644	37.5063	36.6033	35.9153	36.2125	37.9017	33.7607	35.6932	32.8767	34.1586
ENSMUSG00000037916	38.5551	42.7509	36.6176	38.506	43.1775	47.5621	40.8255	39.8475	27.7824	26.4702	26.4167	25.0034
ENSMUSG00000041740	38.1497	37.9732	43.9135	45.6383	31.1224	33.4929	34.2417	34.3958	30.4078	30.9866	38.6128	34.5653
ENSMUSG00000028617	41.9008	42.7956	33.2441	35.5653	46.686	51.6853	34.8283	39.9135	22.6101	27.2171	28.9401	27.7656
ENSMUSG00000008683	44.3739	52.2281	29.0575	27.4889	42.6799	46.9699	28.5448	24.2361	48.44	51.7376	21.815	15.5311
ENSMUSG00000062421	28.3243	28.5892	61.6467	61.1906	34.9623	34.8687	48.6809	43.9127	17.869	18.2674	27.708	26.71
ENSMUSG00000025208	38.2878	38.2311	39.4491	31.2489	42.9919	45.5708	38.3048	36.094	31.8146	29.9728	30.8826	29.7096
ENSMUSG00000029465	30.9281	33.549	41.1167	39.5932	36.3015	34.8439	43.09	37.4934	33.7272	34.5537	35.895	31.3474
ENSMUSG00000032633	35.3889	38.2538	31.3256	32.3154	45.2108	48.8878	42.3864	42.1522	28.9332	27.3659	30.1413	30.0416
ENSMUSG00000038965	37.3993	35.2618	47.8544	41.7293	36.4623	32.8728	40.1737	39.7477	23.7952	22.4553	36.858	37.4864
ENSMUSG00000001383	32.0539	34.9527	41.874	39.2942	39.7006	34.3555	42.3806	39.3624	37.1418	32.7779	32.0767	25.5934
ENSMUSG00000039405	40.2085	36.7028	83.9253	62.3377	45.8295	46.5508	49.3032	60.2757	1.04025	1.05372	1.83372	1.50235
ENSMUSG00000025212	28.6788	28.5483	48.5613	48.4698	28.7728	28.6254	42.2704	43.3613	37.6287	32.4292	32.4857	30.7266
ENSMUSG00000066278	47.7616	42.1109	22.2258	21.0256	53.4085	50.4085	24.9894	23.0893	40.8349	44.2436	33.3407	26.8457
ENSMUSG00000015733	26.8659	24.0454	45.4617	42.2567	21.2688	22.1429	27.4558	28.1845	43.9605	42.4371	53.5866	52.4928
ENSMUSG00000068739	33.8317	37.6201	41.8309	42.8685	32.9132	32.2164	43.237	39.4273	35.8179	35.8453	28.1419	26.3008
ENSMUSG00000026739	40.6393	39.8978	28.7331	26.8367	37.8308	38.0828	27.4172	25.4312	38.9559	38.4478	40.235	46.2912
ENSMUSG00000015575	33.7053	37.6576	43.2897	36.309	32.602	36.3211	34.1481	34.8142	31.365	34.0117	36.4584	37.8611
ENSMUSG00000037012	21.6505	21.7869	49.7265	53.049	30.9526	31.4764	66.7873	61.3999	14.267	15.3324	31.1597	30.9544
ENSMUSG00000039740	36.0381	35.7573	35.2981	36.8082	39.4845	38.4979	37.1491	33.7178	30.8833	28.5801	37.6698	38.0684
ENSMUSG00000037071	70.4616	63.6705	47.9439	50.8929	37.3551	40.0064	40.1223	39.9102	6.64655	8.43396	12.2602	10.1557
ENSMUSG00000038416	38.1535	38.4479	30.9192	32.3905	35.1906	33.0108	27.8354	29.2774	46.0702	39.7294	37.7297	38.9084
ENSMUSG00000021218	36.4021	37.1918	39.325	37.1901	36.7364	35.8411	35.6428	33.6122	31.0359	29.1449	37.3219	37.9653
ENSMUSG00000019868	36.7554	37.6839	30.2618	28.9183	44.5607	45.5481	36.1602	36.3829	26.7194	30.759	34.9267	38.4896
ENSMUSG00000029119	27.0266	24.5392	64.4466	67.5901	28.779	28.852	55.439	58.1713	13.4412	14.4796	22.5414	21.7571
ENSMUSG00000044408	39.0909	41.6716	31.6173	31.9307	41.9459	39.9175	31.3352	27.8004	36.369	33.7279	38.0956	33.5535
ENSMUSG00000015671	35.1224	34.0684	45.988	38.4389	36.9147	38.515	39.3636	43.0609	26.1317	27.2678	33.044	29.1335
ENSMUSG00000042750	36.8289	32.9462	31.3615	32.8354	75.874	76.6809	69.4927	66.5323	2.36205	1.40154	0.490361	0.216113
ENSMUSG00000021681	37.6382	39.3366	40.2899	40.6544	29.8482	28.845	31.4374	29.4584	33.6366	33.6884	41.5249	40.4517
ENSMUSG00000034714	30.094	32.1736	24.9063	27.2165	39.9619	37.0694	34.3992	35.6979	47.7855	45.2185	37.6004	34.5344
ENSMUSG00000020803	25.8022	23.6115	52.5896	45.1881	34.9048	34.9979	49.4053	49.5561	33.3434	31.1098	27.1564	18.9647
ENSMUSG00000110331	40.6322	38.1638	52.8699	43.0256	48.4204	47.6158	54.5293	50.3242	19.5351	14.4078	10.2864	6.61125
ENSMUSG00000030986	27.9432	26.4125	56.8222	57.2834	25.5935	28.208	48.7789	44.586	31.5904	29.7149	26.3003	22.7332
ENSMUSG00000115987	32.139	40.9677	37.1852	34.9673	36.2397	38.3719	35.7702	31.2487	31.3679	35.4051	36.7652	35.3201
ENSMUSG00000053768	32.5732	37.8876	25.0207	25.0052	33.0665	33.2292	28.3923	25.6002	43.7633	45.3483	51.276	44.0235
ENSMUSG00000021256	20.2253	18.5576	20.488	18.6244	10.8861	13.6471	12.3844	17.0563	86.1706	85.1506	65.968	55.8394
ENSMUSG00000003363	26.6376	27.9985	42.2032	43.9942	26.6242	27.3579	30.6934	30.7993	34.471	37.0069	46.0514	50.6785
ENSMUSG00000005656	27.4181	27.4514	41.6553	35.287	29.2345	28.7876	33.832	30.9924	42.4885	38.1083	44.5455	44.6324
ENSMUSG00000000078	24.4704	12.6459	51.465	48.6965	14.8028	9.40833	43.9963	32.5299	71.2697	39.3557	46.6292	29.1251
ENSMUSG00000062908	26.8949	29.7167	47.3657	44.7557	34.5033	31.4041	48.1269	46.9466	26.8361	26.9626	30.757	29.7238
ENSMUSG00000028062	31.6764	37.9324	29.289	29.8737	31.4137	35.6929	33.6188	32.7507	48.5849	42.9799	39.4081	30.3887
ENSMUSG00000070713	41.9555	44.042	35.5579	38.6695	46.9097	53.2038	32.7568	35.7665	18.6173	21.0416	37.8935	17.0113
ENSMUSG00000024098	20.0785	17.8482	40.1846	43.8791	25.0711	23.5409	37.7926	36.4048	36.7041	35.2217	50.6728	56.0114
ENSMUSG00000022890	34.0396	34.833	39.09	38.3982	41.0912	43.2178	42.6472	41.2448	26.0851	23.8011	31.2645	27.5787
ENSMUSG00000004364	33.4913	30.3929	40.7786	39.1232	37.6509	32.484	39.498	34.9027	33.2655	29.8555	34.0934	37.7245
ENSMUSG00000032231	7.24348	7.08272	98.5333	91.3644	6.06968	6.21758	58.4928	59.146	24.8879	25.2403	19.1313	19.7364
ENSMUSG00000028048	29.5876	29.0054	45.7594	41.547	30.7145	31.7852	42.7297	42.0597	25.9936	26.8414	39.4693	37.4438
ENSMUSG00000038845	31.5776	34.805	30.6287	30.0872	44.7429	48.1628	37.6405	38.3927	32.8918	31.2143	33.6241	28.9884
ENSMUSG00000034707	29.3707	27.1916	43.3559	43.9917	40.3339	41.1604	51.7319	53.7821	20.1154	19.5331	25.5304	26.3934
ENSMUSG00000022265	26.9546	24.8669	35.6915	36.3658	27.9178	27.0312	32.0512	30.5895	27.687	29.8949	59.8327	63.2841
ENSMUSG00000024927	29.1044	29.4273	39.8614	38.343	27.072	25.8386	34.6927	37.7925	42.8821	45.7081	35.3618	35.8302
ENSMUSG00000022428	31.212	39.9794	30.5282	33.4485	37.6804	38.7331	36.1987	31.345	36.8387	34.2913	40.7099	30.8829
ENSMUSG00000005575	32.7227	38.416	37.5445	39.8965	37.5518	35.9472	42.9227	43.652	28.3897	31.1432	28.6493	25.0044
ENSMUSG00000019302	28.7839	23.5061	35.9848	37.7625	33.1449	33.1737	41.6719	41.1727	26.1482	26.5961	45.1914	48.5791
ENSMUSG00000038803	31.0722	34.2174	38.0323	41.1171	35.9693	35.0505	43.2113	34.8023	30.2999	37.3564	35.1591	25.4166
ENSMUSG00000030127	30.5345	32.3167	33.9984	36.0997	34.625	32.8698	29.9213	30.7743	40.3081	45.0285	39.2326	35.8003
ENSMUSG00000001864	30.369	31.9881	26.8274	29.0875	41.5026	43.3173	36.0841	30.6002	39.2444	41.162	38.6239	32.5089
ENSMUSG00000026255	6.51236	6.44131	15.0123	14.295	8.43335	7.94686	10.8716	9.52903	46.4751	44.4785	129.463	121.621
ENSMUSG00000022354	30.9213	36.8551	38.2606	32.6019	37.6704	43.6404	42.1713	39.9295	28.3377	31.8044	29.2907	29.5911
ENSMUSG00000004264	29.8742	30.1487	21.5918	20.1236	29.2611	31.7781	22.9518	22.8154	62.6775	63.3756	44.6846	41.1855
ENSMUSG00000028494	17.1027	18.6142	64.8898	67.4656	20.2141	22.0953	47.9125	47.7186	23.6716	23.3253	33.5501	33.8586
ENSMUSG00000004945	25.8737	31.1915	27.8947	27.7159	27.6354	26.0196	30.5921	24.7934	50.008	47.0362	49.9441	51.2397
ENSMUSG00000017776	37.3683	35.8396	41.2844	41.046	41.177	41.953	42.5169	40.149	18.4989	20.3351	30.1158	29.5957
ENSMUSG00000055850	24.0543	24.2316	46.6041	45.7176	22.8076	23.1075	40.2748	37.378	32.4848	33.0478	46.7104	42.8284
ENSMUSG00000020821	29.9486	28.4201	53.9785	56.0893	33.3338	35.6973	47.0468	51.0553	16.1435	14.279	26.8745	25.5515
ENSMUSG00000028278	34.9315	37.0107	44.0543	49.4412	35.4674	38.3942	45.2736	46.7377	19.8201	18.8939	22.6662	25.439
ENSMUSG00000018102	11.8146	12.7371	69.4449	55.5827	11.3153	7.63265	64.4443	51.0243	27.1615	28.017	37.5381	40.7969
ENSMUSG00000003528	30.1837	36.3351	40.6944	41.7764	30.5425	39.4502	45.0715	43.9484	29.0191	28.4179	29.6903	22.3346
ENSMUSG00000020232	32.4422	37.3378	31.9993	35.3775	40.6603	43.8663	38.2065	37.9256	25.3764	31.5494	30.4291	32.2255
ENSMUSG00000027808	39.9826	41.1564	40.4235	37.7086	39.9777	37.181	30.9479	32.4021	27.7867	26.1123	32.5735	30.7545
ENSMUSG00000044600	33.9421	36.0002	36.5849	38.2349	33.4166	35.0131	35.3278	31.5399	30.9525	30.1021	40.4835	35.3931
ENSMUSG00000030095	15.4829	14.0742	43.7896	45.21	15.1564	16.7518	39.168	43.5286	42.936	38.3996	49.6293	52.6065
ENSMUSG00000036529	29.5135	30.901	32.4905	36.1237	25.3168	25.7067	27.9025	29.5223	40.7085	44.4473	43.2158	50.6792
ENSMUSG00000048878	23.6746	24.7338	44.2446	42.8718	32.3482	31.2645	46.8087	47.5506	26.2562	26.7965	34.7015	35.1214
ENSMUSG00000018377	45.1481	41.931	30.1526	30.485	45.0742	42.545	33.7231	29.261	28.9683	28.9698	29.632	30.3265
ENSMUSG00000084093	27.9648	39.8965	23.4592	38.6179	47.514	48.1814	59.201	53.3407	23.4962	19.5121	22.5282	11.7927
ENSMUSG00000071074	33.3752	38.5614	33.4276	30.9462	35.3914	38.0149	31.9045	34.7734	35.6412	39.69	32.9508	30.7013
ENSMUSG00000035559	27.1566	27.534	40.9649	44.1576	32.8218	32.7524	51.2471	41.0756	21.7248	27.1534	35.6716	33.0663
ENSMUSG00000020122	52.6358	50.396	11.8105	13.6143	58.9716	51.829	19.9791	19.6932	36.2146	35.4528	34.9788	29.3489
ENSMUSG00000028646	31.8898	32.5039	44.4258	43.326	36.8748	36.2734	46.5384	46.0294	23.3985	20.1284	26.5863	26.6547
ENSMUSG00000114003	35.253	45.1142	20.1176	30.3548	32.3163	35.7629	23.4314	19.387	69.1012	59.7367	22.5083	21.489
ENSMUSG00000050552	34.7803	45.6996	30.2236	33.1704	44.1691	46.809	37.5305	33.8603	28.7636	28.41	30.37	20.4843
ENSMUSG00000028698	28.4759	24.1722	54.8026	55.5455	32.0843	30.2968	53.3963	56.9878	8.75072	11.1472	32.2573	25.5168
ENSMUSG00000019873	49.2914	46.1726	26.0028	27.3494	41.8662	39.2205	25.7023	22.6767	30.5249	28.167	38.5138	37.9367
ENSMUSG00000073838	38.6479	40.3547	38.2275	39.9948	42.7091	46.9112	36.6152	37.0573	23.3426	29.535	21.5459	18.3058
ENSMUSG00000063787	29.7309	41.7541	37.6166	30.8025	37.4013	38.5052	33.8388	35.5886	32.1956	32.972	32.3938	30.4139
ENSMUSG00000049612	41.788	40.9116	33.9095	31.9216	69.7533	68.9758	64.7769	47.7897	1.46939	2.76274	5.06791	3.76636
ENSMUSG00000052296	34.7593	33.6721	39.2448	40.3894	31.0697	33.5746	40.3144	38.2868	28.7346	27.6629	33.4883	31.5333
ENSMUSG00000049532	43.9686	44.3792	16.1385	16.5912	45.0869	42.9776	24.1275	22.0267	35.0316	35.6513	43.5624	42.4208
ENSMUSG00000029686	27.9594	27.2114	25.0366	23.9137	26.3584	23.995	24.2226	22.7429	52.4392	43.3446	59.0103	55.6628
ENSMUSG00000035413	31.3687	36.0135	29.6247	28.9137	41.6737	38.4662	41.0502	43.009	33.1092	31.8107	26.2207	30.593
ENSMUSG00000025403	42.0649	43.4847	29.5078	29.9065	44.3157	50.4638	32.2484	32.1156	29.532	30.6416	24.6963	22.7016
ENSMUSG00000022474	29.8564	34.1697	36.8753	38.433	43.9715	47.9736	50.8098	47.675	17.4285	19.5503	22.6033	22.0162
ENSMUSG00000022350	32.3261	31.2143	40.6221	43.1945	26.8565	27.0548	34.7556	36.336	31.6038	31.5151	36.9553	38.8399
ENSMUSG00000027170	35.6816	36.7939	27.8425	25.9812	38.7345	35.8719	32.7223	26.2016	44.1447	45.2442	33.2696	28.3809
ENSMUSG00000023827	27.348	26.6812	33.1872	34.2774	26.0703	24.3163	29.4075	29.5374	39.7595	39.3381	50.8699	50.0218
ENSMUSG00000021606	39.6965	36.9282	42.2255	37.5776	42.1588	37.7405	46.1769	45.437	21.7634	24.3433	24.1122	12.3146
ENSMUSG00000079316	42.6274	44.216	35.7967	31.4891	41.0843	40.2915	39.8117	32.1252	25.0142	23.8462	28.6337	25.291
ENSMUSG00000070003	35.6432	42.5514	32.9494	34.8967	39.6297	45.2097	39.6662	38.2647	31.1665	29.2544	22.8396	17.9895
ENSMUSG00000028792	23.1921	26.1496	43.4047	42.6769	22.9955	26.8135	58.6163	54.1876	35.3016	36.1022	20.8776	19.6062
ENSMUSG00000024949	37.7845	36.2271	32.4629	35.1713	37.3332	37.7635	33.4132	35.6763	29.7251	28.129	34.0991	30.865
ENSMUSG00000079562	32.1758	29.8263	41.0533	45.7659	32.6584	30.161	41.7648	43.0678	27.5845	26.0392	29.3569	28.3805
ENSMUSG00000027193	38.4908	39.1415	30.5556	29.4949	34.8149	35.0468	27.6707	26.3168	38.9403	34.4276	35.979	36.8688
ENSMUSG00000083282	29.2018	29.6897	41.4452	41.3606	36.879	39.0538	40.9075	44.4286	29.9627	29.0111	22.3528	23.0886
ENSMUSG00000036591	21.1712	20.8234	23.6541	24.4031	18.1553	17.3263	21.6988	20.0377	48.5276	48.5048	69.555	73.4347
ENSMUSG00000026585	25.8971	26.3358	35.8529	34.1046	28.5388	29.5659	33.676	34.5419	27.6575	28.0609	50.9569	51.9816
ENSMUSG00000022634	46.4589	46.9829	31.3616	26.5839	40.0564	36.7194	27.6828	26.8167	30.5881	28.3489	35.2488	30.1807
ENSMUSG00000109336	38.4138	36.1921	39.4357	44.439	27.233	25.8645	35.183	30.6775	31.6495	28.6773	34.2807	34.9755
ENSMUSG00000035172	23.221	23.6629	36.6905	36.4657	26.4147	30.1625	41.9035	40.1315	27.7788	25.5675	47.2712	47.6162
ENSMUSG00000059923	31.1956	32.8434	33.115	34.3544	37.5856	35.8893	37.0756	35.6592	31.4697	31.2492	33.9386	32.1904
ENSMUSG00000015889	20.3933	18.4619	41.8787	41.795	33.1462	34.0331	47.7183	48.1126	27.5491	26.944	34.0043	32.4717
ENSMUSG00000018395	30.4688	26.4541	30.3637	30.4033	30.515	29.2001	38.1651	35.3048	41.345	37.6669	38.2662	37.9126
ENSMUSG00000004270	26.6715	26.6765	35.3057	35.6452	28.2827	28.0899	34.2537	33.2139	32.6791	31.5272	47.0979	46.2396
ENSMUSG00000011837	29.3257	37.0281	25.3494	24.2644	32.6391	39.2415	29.4203	27.0871	39.0038	42.1778	39.6489	39.4198
ENSMUSG00000019158	29.991	33.399	42.8887	49.2844	36.7406	45.7933	47.8433	48.688	16.2347	15.7662	21.0115	16.7966
ENSMUSG00000020519	30.9079	38.7149	31.1598	35.5714	32.992	41.4258	36.5906	36.6646	32.2355	31.6873	30.9303	25.5453
ENSMUSG00000072704	26.1548	30.3858	33.7002	29.7035	27.6848	28.3022	25.3186	23.3284	34.389	35.7762	54.9743	54.6607
ENSMUSG00000075232	27.9732	27.9287	45.1945	45.0436	41.3548	41.3913	49.7968	48.6536	13.178	16.1927	24.1775	23.3791
ENSMUSG00000053012	23.7853	23.858	37.3213	33.933	27.7122	26.9102	35.6524	31.3419	38.0125	31.936	46.8258	46.9258
ENSMUSG00000030847	16.9116	18.1177	65.4272	64.2323	18.6005	22.6934	54.8377	59.0757	16.0309	17.5814	25.0434	25.6442
ENSMUSG00000031299	40.9035	41.2595	40.8115	40.9412	39.2129	40.2332	39.7459	34.736	21.5734	22.0926	23.2189	19.3547
ENSMUSG00000029068	37.3665	40.9457	26.1583	26.2244	37.1419	42.0034	27.2828	32.7084	40.064	38.3114	26.0241	29.5794
ENSMUSG00000020923	30.897	32.358	33.7545	33.7439	31.3182	33.2118	34.0512	34.9797	37.8079	35.5154	32.6826	33.4583
ENSMUSG00000025935	35.7001	36.7064	36.5195	32.7259	43.0626	44.1849	37.7827	35.0965	24.6917	23.9969	25.5007	27.7316
ENSMUSG00000037458	38.665	34.9312	52.2525	51.2585	28.0196	26.2929	38.2348	35.7113	18.4505	18.3358	30.5484	30.8301
ENSMUSG00000066456	37.7584	38.0965	34.4438	33.2833	43.7802	45.8646	48.2621	45.6795	19.5068	18.5908	21.6068	16.4626
ENSMUSG00000024810	17.6366	19.0611	33.393	24.0029	14.7553	12.9176	19.4276	16.7086	39.6171	43.1751	77.1748	85.4035
ENSMUSG00000057103	11.2856	9.79155	29.719	24.9417	12.4672	10.6873	33.2428	28.8896	61.3676	71.1709	58.2055	50.7342
ENSMUSG00000041168	32.3675	32.6953	31.9358	31.4028	29.4704	30.9931	30.5477	30.3069	36.8564	39.2983	37.4868	38.9348
ENSMUSG00000029050	23.2721	24.2135	52.307	50.4119	23.3519	19.2255	37.9187	38.3086	30.5716	30.6355	33.9222	38.0569
ENSMUSG00000027342	34.5516	35.4249	30.2257	28.0655	36.1107	33.0876	30.1484	30.9869	34.4327	31.4241	43.4678	34.2597
ENSMUSG00000057506	38.744	35.9498	28.1751	29.4081	51.7823	52.7093	37.8422	37.33	23.4456	24.5047	23.9049	18.2999
ENSMUSG00000005417	33.4272	30.067	36.5187	37.8173	33.2803	36.1681	36.9581	38.3914	31.3503	30.1513	28.1354	29.7355
ENSMUSG00000045664	52.6034	49.0001	33.6312	32.819	68.2128	64.2329	35.3845	35.5225	5.18985	6.98349	8.28573	10.0345
ENSMUSG00000027797	12.3583	11.2493	54.6625	56.8106	8.33309	9.1645	35.0474	28.9889	39.6701	37.6994	50.7583	56.4254
ENSMUSG00000032381	35.2046	41.8907	29.6551	27.32	39.2675	39.018	26.7424	28.1974	32.722	33.2172	31.9599	35.3578
ENSMUSG00000051359	38.072	36.7231	27.849	30.1055	41.8426	42.941	30.3784	31.6124	29.5965	33.292	28.3346	29.6709
ENSMUSG00000024480	41.6495	37.5751	37.1649	32.0496	35.4165	37.7735	31.0753	34.4712	26.4911	25.8028	30.1436	30.6003
ENSMUSG00000026687	28.0458	26.8801	28.6425	30.7442	31.9714	31.125	38.8056	38.9871	32.9318	29.0441	40.6671	42.1489
ENSMUSG00000028565	23.1513	23.2845	39.3635	39.2181	16.9204	15.0602	26.7177	27.7158	53.5791	50.317	43.1778	41.1468
ENSMUSG00000060032	23.3666	25.1859	26.5255	27.8428	32.9187	36.9872	32.6062	35.2363	41.4487	46.4049	39.3462	31.3704
ENSMUSG00000024414	32.9538	33.5351	34.6172	34.3256	47.3272	41.8224	47.9618	41.9177	18.7333	20.4995	25.0843	19.8122
ENSMUSG00000027589	42.7485	38.9779	23.1874	20.4124	39.963	37.549	23.5341	25.6869	44.753	43.5131	26.6228	31.5842
ENSMUSG00000020044	20.2754	17.4646	97.2307	96.5249	13.1818	12.8719	40.1361	43.6575	9.15438	10.4119	19.5572	17.884
ENSMUSG00000022961	36.3705	33.7276	34.5254	35.169	34.2292	34.2044	35.5527	35.3869	28.2072	27.3414	30.4732	32.9592
ENSMUSG00000021124	26.6759	31.5004	42.1867	43.2187	33.6375	35.8861	37.3983	40.0234	25.8477	18.343	36.2313	27.158
ENSMUSG00000015714	30.3141	29.3186	37.0774	33.4853	34.9095	37.6729	39.3668	37.6	30.5768	29.9528	28.9576	28.862
ENSMUSG00000022517	36.5262	36.5244	34.6883	33.7907	35.6932	33.4722	31.3815	30.183	24.0848	23.9177	39.6401	38.1323
ENSMUSG00000055945	38.2783	40.4863	4.50654	5.52713	42.6817	44.2241	9.65591	9.9296	76.928	75.6694	25.2767	24.5717
ENSMUSG00000054008	19.2057	17.2503	50.7145	57.9098	17.4389	16.4709	31.1638	36.1945	30.0887	32.3933	41.0991	47.7962
ENSMUSG00000060969	72.3021	85.4024	14.8555	19.4329	46.9125	59.1018	17.9324	17.0588	15.9222	16.7531	18.1682	13.7052
ENSMUSG00000028790	41.3798	40.6028	30.548	27.5298	39.8938	40.5543	28.7112	26.8091	36.6671	35.8569	25.5234	23.2676
ENSMUSG00000024941	32.7651	36.0072	36.691	39.5668	34.3948	34.0359	35.6828	34.9124	28.4789	28.8398	29.0496	26.3456
ENSMUSG00000035227	38.0295	40.5092	30.593	30.5542	43.0844	43.6758	37.5124	34.1138	25.6417	26.7533	23.4668	22.8083
ENSMUSG00000028405	36.2271	37.3207	25.8113	27.2019	28.7861	29.8272	22.9783	22.3974	37.114	35.0203	48.9381	45.0257
ENSMUSG00000035770	28.5393	28.3132	37.4	38.6994	22.0283	21.0482	25.7549	29.1682	40.2042	41.8447	40.6576	42.9673
ENSMUSG00000020644	22.3633	18.313	19.9997	18.3104	23.5882	22.1699	31.3022	25.7899	45.6559	39.2401	70.179	59.5803
ENSMUSG00000060450	34.1555	32.1479	42.5799	42.5527	31.2297	33.63	29.3359	33.9247	22.3672	22.5198	36.2803	35.4213
ENSMUSG00000022365	30.3707	27.6616	39.9069	41.1339	33.3308	32.3593	35.2546	35.9953	25.8597	22.2122	38.8245	32.4468
ENSMUSG00000054405	29.4071	31.552	34.878	31.713	31.8451	34.0991	31.0879	30.6303	36.0714	35.3267	36.8275	31.8249
ENSMUSG00000023307	33.5963	34.601	30.9738	32.1363	41.005	41.4346	35.128	30.9118	29.8529	28.8355	29.2733	27.1223
ENSMUSG00000031565	27.3932	25.6714	21.8059	20.3827	37.7834	37.8881	29.2825	29.6868	37.0453	39.5203	41.7103	46.6779
ENSMUSG00000026457	29.818	29.5508	42.7383	42.8022	40.1472	42.2344	45.9355	46.9404	18.627	18.1911	19.1394	18.6541
ENSMUSG00000028798	36.6479	42.4443	36.4171	34.6772	35.2402	35.167	28.4851	27.1026	32.6399	35.2901	26.6013	24.0028
ENSMUSG00000020929	18.8493	17.9917	49.3605	44.2944	21.6903	23.7629	46.6197	49.2986	26.9966	26.7523	33.1029	35.9615
ENSMUSG00000002968	33.0076	34.7233	40.7453	41.7825	38.0908	35.6693	45.9162	46.5408	18.3939	18.7006	19.3103	21.7515
ENSMUSG00000001445	32.0699	31.1962	38.6132	37.3099	40.9909	41.6351	47.8722	44.645	21.9264	19.8044	20.0658	18.2049
ENSMUSG00000028410	31.3487	28.6977	38.7906	34.3996	30.6715	28.739	32.9468	30.0483	33.5075	32.5335	37.4034	35.205
ENSMUSG00000037235	27.7543	28.4739	35.0558	37.6851	26.1048	26.0512	29.8802	30.4436	30.1372	31.4456	47.2132	44.0389
ENSMUSG00000068798	29.9461	31.8502	41.8028	36.7798	27.806	26.9638	35.1475	28.9697	31.4894	28.0463	37.2988	38.0519
ENSMUSG00000053565	35.2469	38.682	28.1086	28.8573	39.0634	38.1611	29.8972	27.9475	37.9285	40.7039	26.0131	23.0496
ENSMUSG00000029063	37.9191	36.6222	29.0081	29.3085	34.3403	37.6452	27.1212	25.3328	39.9789	37.5223	30.8197	27.9505
ENSMUSG00000027091	34.2398	31.5986	37.2941	36.487	31.0741	31.9296	37.3213	34.2742	29.4701	27.9281	30.1813	31.3705
ENSMUSG00000043733	31.4207	30.6726	44.3588	47.0594	24.2277	23.8738	31.2601	33.9592	23.9938	26.3141	39.6342	36.1109
ENSMUSG00000024253	19.6732	21.6548	25.357	26.5343	20.7601	20.8752	23.0362	23.515	51.5886	56.0063	54.3797	49.4262
ENSMUSG00000024063	34.8398	39.1865	31.4311	26.7888	21.7613	26.051	21.4762	22.4908	41.6653	45.0795	44.6243	36.8995
ENSMUSG00000049295	39.9789	44.3926	15.0487	17.1412	38.7641	37.2268	17.2034	19.6056	46.7601	44.0204	36.6956	34.6482
ENSMUSG00000021576	31.3925	33.8018	36.5818	34.6367	33.4195	35.206	36.4053	37.9427	28.6437	23.9576	30.1799	29.3016
ENSMUSG00000027570	3.6481	3.28354	3.78034	3.90769	5.96723	5.21694	5.84428	5.20809	85.1477	84.4615	95.0294	89.564
ENSMUSG00000037933	11.6723	10.8153	60.9127	57.9859	11.1944	11.4812	38.6525	40.831	25.6654	24.8379	47.3924	49.4673
ENSMUSG00000026411	33.144	38.8707	29.4666	28.1976	35.5126	42.5706	30.4233	31.4972	33.0444	35.2632	28.8646	23.9821
ENSMUSG00000025223	38.3504	40.6484	25.9374	26.116	26.8738	29.5344	22.0779	22.1646	46.848	47.3157	32.6876	32.2436
ENSMUSG00000032641	25.4582	25.2716	26.1515	27.1609	33.3505	35.58	35.2025	35.6312	28.4028	28.5665	45.1288	44.332
ENSMUSG00000092086	40.3828	42.1293	36.5913	33.8417	40.4154	37.3037	34.8337	35.2946	25.018	21.9133	21.7533	20.4397
ENSMUSG00000020133	27.1099	27.1015	32.2044	33.3587	37.8798	42.5223	37.8184	37.1709	26.1702	25.6063	33.485	29.31
ENSMUSG00000038722	34.4934	35.2625	36.1214	32.5052	37.3531	34.9362	33.8381	32.5395	28.6705	27.244	30.7398	25.9553
ENSMUSG00000025791	45.256	43.8443	27.0908	25.6595	56.0847	56.5524	35.3015	32.9752	11.6833	12.1514	22.7689	20.2878
ENSMUSG00000040563	28.5074	31.8112	33.6725	34.7232	32.1643	33.1048	32.1871	35.0477	28.9321	30.8345	33.5881	34.7958
ENSMUSG00000033272	34.2692	38.3668	35.3324	35.9723	30.8087	33.097	30.8714	31.5461	27.808	29.7735	30.7862	30.5685
ENSMUSG00000037824	33.7254	32.5228	35.646	37.0801	40.0319	47.0108	41.5073	38.0913	18.8117	21.882	22.5241	19.9323
ENSMUSG00000024038	34.0884	35.7051	28.3277	25.9903	48.8757	47.3329	41.7507	35.7524	26.933	25.8294	21.8197	15.9621
ENSMUSG00000037152	25.3469	26.8317	37.5342	32.3336	38.5055	39.0464	46.7059	39.6983	22.96	23.511	30.6255	25.1498
ENSMUSG00000005846	38.746	38.2072	33.2687	29.5965	40.7549	43.2682	34.0849	29.0577	29.239	26.5725	22.5908	22.2691
ENSMUSG00000022403	34.9721	32.9008	29.3211	29.9071	30.6542	28.1532	29.7672	28.9201	37.1168	37.1455	35.7073	33.0521
ENSMUSG00000063358	35.4628	37.5859	40.1462	37.4579	33.407	34.1803	32.6931	31.4219	26.0224	25.4705	26.5117	26.9532
ENSMUSG00000086503	58.2306	44.6179	44.877	37.7946	49.0984	45.9556	52.9533	53.3437	0.0138201	0.0705223	0.051815	0.0217486
ENSMUSG00000030082	28.5049	26.8298	29.4469	28.7512	25.405	24.6334	23.8675	21.1547	41.7042	40.1373	47.6605	48.9131
ENSMUSG00000071180	33.5035	33.4208	28.0741	26.0497	37.1107	31.5188	27.4798	23.767	30.2381	32.9321	41.3918	41.2455
ENSMUSG00000029003	30.2031	33.4136	22.3118	22.7929	39.1628	36.6598	26.3583	25.9514	35.7361	39.207	37.9974	36.9162
ENSMUSG00000024968	49.3544	51.8976	18.7978	22.265	36.357	43.5217	20.1408	21.763	36.6761	42.2599	23.4463	20.0026
ENSMUSG00000029234	31.6077	35.5877	32.385	31.2321	34.534	38.9928	32.3966	31.344	27.9256	28.23	28.881	33.1031
ENSMUSG00000007721	27.4267	32.5116	27.229	29.7476	29.831	30.7668	32.6763	26.1376	35.7106	37.4807	42.2693	34.0208
ENSMUSG00000034757	27.0422	30.0591	29.9979	30.111	34.2705	37.9675	36.5281	30.2369	33.4196	27.6555	33.3142	35.1076
ENSMUSG00000003235	32.8068	34.4934	38.3154	38.6295	30.7547	35.2848	35.085	35.6883	30.4117	23.033	27.5745	23.5133
ENSMUSG00000038332	18.0772	21.1667	31.7456	30.9287	30.8087	29.73	39.275	40.8342	29.6846	34.6578	37.4965	40.8074
ENSMUSG00000022048	30.753	38.7848	26.5195	23.0544	35.3389	34.9433	24.6222	24.9556	46.1022	38.8053	34.64	26.5813
ENSMUSG00000055633	38.9341	39.1976	24.979	24.3569	41.0418	36.0444	26.824	27.4073	37.1431	36.1258	28.6867	24.1481
ENSMUSG00000017421	36.4121	33.7625	31.1011	28.0789	39.6561	38.4666	34.6202	32.6327	28.7203	27.8044	26.0903	27.4933
ENSMUSG00000058603	34.652	56.6335	20.0715	25.6809	40.3642	34.5798	32.29	23.9415	37.6216	47.1054	19.6798	11.7844
ENSMUSG00000035521	37.3708	36.6898	37.0117	36.3216	33.4108	36.1145	36.443	35.0142	21.2175	22.0746	27.7806	24.5275
ENSMUSG00000022201	30.3619	29.5847	33.3995	33.7165	33.1546	26.8983	28.9501	28.7119	30.277	31.0262	39.5528	37.8459
ENSMUSG00000019777	35.8708	37.7262	27.2939	28.4574	43.6876	41.2451	33.7666	31.6002	30.4226	29.8307	23.1394	20.2827
ENSMUSG00000024712	33.3601	37.2737	46.1418	45.8679	33.8258	34.8846	36.3982	41.7926	14.94	13.8569	22.0463	22.8412
ENSMUSG00000032531	33.6349	34.2055	43.2685	38.2002	33.819	36.7841	37.0849	39.4689	25.6573	27.9997	17.764	15.1532
ENSMUSG00000046836	31.7511	28.9843	31.971	31.1729	34.2635	33.8117	32.7187	32.4797	28.6133	29.6247	32.9402	34.4466
ENSMUSG00000014077	23.8857	21.9536	41.4779	41.9358	19.2352	20.3738	28.654	32.7243	33.8956	34.5425	38.838	45.0275
ENSMUSG00000027852	27.3657	26.8746	33.9248	35.8612	25.9094	26.383	32.1728	29.3947	36.0368	33.6356	37.7261	37.0337
ENSMUSG00000057657	59.9813	23.9568	20.5268	15.2058	56.8652	41.2617	12.0964	15.6021	16.9694	36.0805	20.3919	63.0529
ENSMUSG00000059248	36.1936	37.6141	15.9714	17.6592	32.1518	36.674	21.3595	17.9411	47.2294	50.1127	36.407	32.2627
ENSMUSG00000037907	25.309	28.0962	28.3005	27.5052	30.1551	27.9607	35.4471	35.1006	34.0463	35.9637	38.7894	34.7871
ENSMUSG00000031696	30.2184	29.3069	35.129	35.3521	27.4745	29.2853	31.7722	28.6583	32.6134	30.3958	34.2385	36.2859
ENSMUSG00000020198	30.4196	28.9136	33.9019	36.2408	34.9011	34.0344	37.3825	39.2451	24.3118	24.7946	29.8493	26.6797
ENSMUSG00000017765	36.4388	34.2587	27.6225	26.251	31.2289	29.428	24.7805	25.9917	27.659	29.6575	45.3041	41.8515
ENSMUSG00000016382	19.2676	16.5768	40.1049	38.8148	25.766	23.6875	36.4585	34.8091	30.2908	26.3609	42.2945	45.9249
ENSMUSG00000024212	27.4061	31.0674	22.1839	23.0235	22.164	25.9801	22.4427	22.0853	43.6273	47.1757	47.9187	45.0934
ENSMUSG00000046691	29.9267	29.9523	28.5814	28.407	29.476	31.1218	27.274	27.0193	42.9206	42.7663	33.691	28.9468
ENSMUSG00000024429	24.3005	27.2939	29.4732	32.0632	21.7984	23.7757	24.7595	24.6237	43.0903	43.7108	43.9774	40.865
ENSMUSG00000032097	31.4028	32.9204	27.578	30.8527	27.3164	27.242	25.5212	23.6574	41.5221	41.0672	36.6416	33.9944
ENSMUSG00000041096	29.29	33.303	34.3439	34.1657	34.8192	32.5732	40.6619	44.6791	22.5324	25.316	24.5736	23.2288
ENSMUSG00000018287	29.2754	31.1298	30.977	34.3122	43.3343	39.2842	37.0068	36.9781	26.7789	24.7988	26.0292	19.559
ENSMUSG00000095690	26.6879	26.7487	29.5842	33.2696	20.348	29.2609	27.2612	26.2855	29.9732	33.5355	42.1229	54.3569
ENSMUSG00000004895	34.5184	33.1403	25.8917	26.5845	34.2336	31.9863	25.3205	28.5356	38.4488	37.8763	32.0653	30.743
ENSMUSG00000031609	33.9821	39.7702	21.162	18.0507	40.6983	37.4009	28.9211	26.0165	50.7399	43.1208	21.2001	18.0572
ENSMUSG00000032883	51.3765	48.2928	40.0289	40.2403	39.0548	39.0803	34.7925	39.9016	10.1096	12.5168	11.7889	11.8992
ENSMUSG00000029725	34.7914	35.6576	25.1326	23.3106	34.574	37.914	22.2492	24.2673	40.7796	37.1142	32.6078	30.1568
ENSMUSG00000029148	31.6364	33.2306	32.2848	31.3205	34.1466	35.874	28.2439	32.6681	32.4182	28.6584	30.8427	27.1422
ENSMUSG00000065990	31.6731	38.9981	32.6668	35.4114	38.992	40.2677	34.9087	34.846	22.0489	23.6818	23.2932	21.5851
ENSMUSG00000003033	29.6052	29.1025	31.8875	30.4258	31.0015	32.0793	33.4046	31.3018	31.8587	31.5098	31.0541	34.3637
ENSMUSG00000028847	28.0306	29.9047	36.7589	32.6951	32.0793	30.8816	40.946	34.3776	25.6725	26.5942	30.8963	28.4243
ENSMUSG00000038762	26.2133	26.3285	32.6497	35.2494	22.8403	25.7581	29.489	29.0115	37.7028	37.1512	37.9841	36.8764
ENSMUSG00000045515	32.2079	34.7111	12.5949	13.4676	35.0687	35.1275	17.4474	16.6692	54.102	56.9524	35.9365	32.8542
ENSMUSG00000030298	25.202	25.4817	27.6279	27.4184	27.9792	29.51	31.3054	26.4509	40.2713	39.0258	41.1784	35.6304
ENSMUSG00000022678	34.1812	36.416	38.5477	40.5285	30.7085	33.747	41.4265	37.8511	17.5971	18.0927	24.8408	23.0973
ENSMUSG00000027199	25.1936	27.5823	3.51687	4.46698	32.5656	36.0605	2.96248	5.14673	48.7765	51.7762	68.8614	70.0138
ENSMUSG00000031820	24.6483	26.5248	29.1381	29.8345	29.2428	30.0421	28.1313	27.6494	37.2332	37.7297	38.2616	38.1486
ENSMUSG00000031791	21.716	20.884	29.7641	28.7946	24.3998	31.0987	31.1743	30.2622	38.6727	34.484	44.6104	40.2994
ENSMUSG00000023034	89.7677	42.1332	26.6477	30.8447	41.2182	18.5839	36.6725	26.7737	31.82	18.5745	8.58083	4.39352
ENSMUSG00000029432	35.1996	33.8838	27.6986	31.7216	34.7207	36.972	32.4467	27.7065	32.7921	32.3406	27.6788	22.3062
ENSMUSG00000061479	36.2516	34.351	31.048	26.5572	40.0292	36.0769	31.0674	33.8303	26.7428	29.6369	27.5478	22.2759
ENSMUSG00000015085	2.46848	3.00306	22.9805	21.9087	0.893596	0.933606	9.75841	11.173	71.4908	78.0183	70.5186	82.2601
ENSMUSG00000017831	25.0703	25.973	26.4427	25.1741	24.9519	22.6413	30.9567	25.1657	36.9152	33.7739	47.5145	50.2872
ENSMUSG00000038406	29.3971	28.9002	31.8348	29.7666	27.0723	29.7583	30.1924	29.8299	34.3206	34.6035	34.2887	34.3789
ENSMUSG00000025137	56.7247	63.2883	26.8011	27.7001	49.7741	61.4042	33.686	35.861	5.40999	6.20804	3.72903	3.60724
ENSMUSG00000028583	0	0.0712919	0.0525661	0	0.253708	0	0	0	112.746	108.88	82.9786	68.7375
ENSMUSG00000070319	32.3743	36.6283	28.8848	27.9923	32.965	34.1938	30.4842	28.0135	41.1275	40.2747	23.7244	17.0494
ENSMUSG00000006651	33.6575	35.5795	53.249	61.5932	37.798	35.8111	59.344	55.7897	0.098647	0.247879	0.205474	0
ENSMUSG00000032667	28.9511	29.5647	27.8378	26.3462	31.1162	28.7665	24.3251	23.8958	24.9468	25.5771	52.7989	49.2196
ENSMUSG00000014402	31.3703	31.4433	36.6132	30.6719	31.4712	34.0751	33.968	31.5624	29.4892	27.5624	28.7088	26.3774
ENSMUSG00000023186	12.231	13.0621	47.2494	50.6833	13.0914	13.001	40.4806	44.5233	37.625	32.3509	29.3209	39.5558
ENSMUSG00000026966	31.6277	35.2945	26.1612	27.5842	35.3598	36.6808	25.6319	28.9269	34.8309	32.6407	25.4712	32.7289
ENSMUSG00000045104	56.4717	47.6946	25.2827	30.4286	61.3896	55.7594	46.6554	44.9108	1.13471	0.56399	0.868228	1.48807
ENSMUSG00000020723	46.7659	47.8533	18.1808	18.2132	38.5392	35.6808	24.723	20.5983	27.3892	28.8359	36.5137	29.2589
ENSMUSG00000067194	30.3727	29.8712	44.2013	42.8748	30.092	29.2608	35.6507	34.1917	26.8455	24.8635	23.2413	21.0863
ENSMUSG00000019132	26.249	26.5615	25.7275	25.674	26.4029	24.8457	20.3811	21.5829	41.6143	43.5805	45.2941	44.3083
ENSMUSG00000050989	27.6884	25.5328	30.2848	34.8339	25.5237	26.3666	31.8998	35.5878	34.0738	33.4766	32.1789	34.3314
ENSMUSG00000021978	24.5099	26.2009	33.6964	35.9536	24.4255	27.0431	33.2013	36.136	27.8899	28.9106	37.0567	36.4786
ENSMUSG00000055681	30.8681	30.8809	31.0352	30.3496	29.3874	31.2815	29.2824	32.8071	32.472	32.4951	30.1756	30.2066
ENSMUSG00000037236	37.1375	34.4287	25.8888	23.8411	36.2182	35.3119	25.9205	24.1533	33.1725	31.7043	30.7342	32.6799
ENSMUSG00000035890	31.8688	33.8287	29.2591	31.7006	38.1451	43.0016	37.4356	40.0036	25.209	22.1803	21.2303	17.255
ENSMUSG00000028273	29.0364	26.2227	38.686	37.2697	27.7633	25.5203	30.9664	33.2025	25.9163	25.6237	33.5751	37.3285
ENSMUSG00000005204	30.7013	32.0039	27.7044	26.491	33.5396	38.3867	30.3741	31.8273	36.0414	27.8924	29.4182	26.5251
ENSMUSG00000056185	36.271	29.3095	28.7406	27.6553	38.1013	38.3886	27.5305	33.9421	22.156	20.3611	34.9943	33.1952
ENSMUSG00000015994	28.4332	31.2518	33.5182	33.6102	29.7683	30.264	28.9995	27.3557	29.0339	27.1974	35.4296	35.7429
ENSMUSG00000029769	13.4911	12.2045	27.5364	28.8129	18.1619	18.3765	27.0564	28.3417	53.7461	54.4608	40.9898	47.219
ENSMUSG00000033420	16.2921	16.2357	21.5221	21.8806	16.7668	15.6544	24.3461	21.2577	40.8599	42.6823	65.535	66.9257
ENSMUSG00000071533	30.1098	31.4244	36.7639	32.2657	29.1909	28.663	32.8738	31.5462	28.2809	25.8548	32.4528	30.5098
ENSMUSG00000031154	32.1446	32.675	22.8771	21.1571	34.3302	34.8799	25.3334	24.7326	39.6728	37.5364	33.5333	30.9113
ENSMUSG00000005103	35.8811	38.3707	46.7259	48.5089	25.0787	30.1652	30.744	32.4439	19.0519	20.2337	22.0229	20.5259
ENSMUSG00000020720	27.3242	26.5856	38.3096	37.0692	34.9351	34.9185	39.8816	39.7355	20.916	21.065	25.3576	23.6478
ENSMUSG00000027502	28.7734	31.1269	33.9026	37.0144	31.8411	33.5038	33.5512	37.2348	25.4018	26.0873	26.5946	24.7013
ENSMUSG00000031157	34.1235	37.9269	30.7088	27.9323	33.9541	35.1097	31.4947	31.1104	27.1058	26.6537	27.8236	25.7655
ENSMUSG00000006589	30.1257	32.0836	32.3205	35.0832	40.3185	39.3652	44.1999	33.3222	22.6976	24.2931	18.4521	17.0379
ENSMUSG00000038546	25.366	25.5287	23.0962	20.9952	25.0488	22.5758	21.6438	20.4354	54.3506	45.2703	40.1969	44.7361
ENSMUSG00000057278	24.1129	33.4157	16.5778	17.9603	27.6005	26.4994	17.608	19.7143	59.8711	66.0644	40.2465	19.515
ENSMUSG00000022620	22.8388	25.1917	34.4027	41.9368	20.6223	21.6424	32.1822	36.1545	29.964	30.3267	36.8796	36.6613
ENSMUSG00000021143	22.0734	22.3221	47.2777	47.6579	16.8622	15.6351	28.7166	31.1572	24.9542	27.2028	43.6013	41.1906
ENSMUSG00000019528	31.096	37.0449	44.4965	47.0482	33.8267	33.9778	41.1675	47.0331	9.86134	8.34436	18.9662	15.652
ENSMUSG00000022098	21.0419	22.5096	44.0359	41.0141	20.2624	19.1438	40.4944	41.2359	32.3342	30.9167	26.7974	28.4768
ENSMUSG00000058301	28.8217	30.5844	28.842	32.8896	24.4818	26.2808	24.1137	25.7165	37.1324	34.2446	37.5485	37.5679
ENSMUSG00000022200	32.1561	31.3006	34.5452	31.4064	28.3075	27.3057	30.0259	25.2606	27.855	24.1977	37.0606	38.6066
ENSMUSG00000031357	22.4821	21.0845	46.9641	45.1947	22.7209	21.8968	37.8982	36.4178	26.1202	21.386	32.2445	33.0369
ENSMUSG00000025875	12.9648	14.1759	70.6113	64.6815	14.258	13.3651	69.0447	74.4233	5.86734	5.9367	9.40641	12.4839
ENSMUSG00000030718	30.6645	31.7158	36.4642	33.8491	33.1056	31.9307	35.7123	36.4066	23.0414	21.953	26.8392	25.4325
ENSMUSG00000050608	29.9404	30.8623	39.5552	34.0926	38.4573	36.9694	41.5731	40.6269	14.7052	16.7631	22.9082	20.4839
ENSMUSG00000034850	26.2423	22.9224	35.4872	37.7469	24.4819	23.3318	31.0506	32.3064	26.3635	26.378	41.27	39.3194
ENSMUSG00000022761	30.8621	35.866	33.8069	37.6163	26.5533	30.579	29.4999	30.4689	30.528	29.0412	26.1649	25.1216
ENSMUSG00000028249	26.5354	27.2684	43.8135	41.4928	24.0876	22.0308	33.819	31.9808	29.6296	26.9554	29.5475	28.841
ENSMUSG00000029518	32.2319	34.4361	31.1601	31.262	30.4873	30.6876	24.6227	25.5525	30.1839	28.0087	34.2932	32.9402
ENSMUSG00000037049	26.8256	29.1398	45.7813	45.0402	29.8737	31.2389	38.7766	43.1144	12.9173	12.4984	24.4951	25.7705
ENSMUSG00000036850	36.6351	36.2744	30.2241	27.2178	40.1677	45.2064	31.4236	29.514	22.2878	23.7752	24.3837	18.3136
ENSMUSG00000025220	27.6174	28.2332	30.7222	30.7049	17.5715	17.3647	17.4117	19.3899	39.6014	39.0002	47.761	49.7068
ENSMUSG00000027227	22.1953	23.2785	23.2284	25.9149	25.2347	24.1979	30.2946	27.5861	33.0687	30.0353	47.9696	51.9128
ENSMUSG00000000326	26.0829	25.1026	36.8923	37.5563	28.1289	29.9318	40.725	37.8491	27.2699	25.9008	25.7074	23.6872
ENSMUSG00000024360	30.3862	28.3592	43.5202	43.781	24.1431	24.0411	30.5134	32.1502	24.5541	24.9868	30.5146	27.8159
ENSMUSG00000032482	46.0157	51.8501	16.0278	15.9421	40.8752	46.2404	22.3977	20.5049	22.8418	23.1387	32.3548	26.4875
ENSMUSG00000047181	28.4756	29.8893	17.709	18.6833	23.5507	23.8469	17.9182	17.654	43.5256	52.6409	46.6777	44.0661
ENSMUSG00000068740	19.1472	17.886	44.8319	45.7948	21.4667	21.1897	54.2404	52.9703	15.3553	16.699	25.1147	29.748
ENSMUSG00000024975	25.8664	25.0865	42.0016	47.7447	17.4493	16.117	36.255	30.5469	31.4191	30.7891	32.742	28.2749
ENSMUSG00000035713	8.66628	7.00599	19.9858	21.0173	10.2432	10.2324	28.9247	29.1738	39.8381	36.5201	68.471	83.8466
ENSMUSG00000026833	24.165	23.6009	58.4689	55.4424	36.4748	30.0798	54.1905	54.6471	5.31909	4.82495	8.7986	7.7811
ENSMUSG00000041417	35.0014	32.4004	15.8919	17.9849	29.9294	28.5468	17.738	15.7828	27.0678	27.5449	60.1744	55.711
ENSMUSG00000020528	30.1154	30.4147	23.6834	25.4453	47.0209	45.1201	32.116	32.4497	25.1554	25.1277	25.0737	22.0149
ENSMUSG00000000538	17.1835	14.8693	32.0301	32.8525	21.1978	19.9087	29.6182	32.7633	31.316	32.61	47.6799	51.6303
ENSMUSG00000037197	28.349	32.0477	27.2836	27.2384	30.6446	28.8155	30.0857	29.9617	36.1143	33.5355	31.8335	27.6158
ENSMUSG00000004460	29.275	24.1782	48.1105	44.8338	29.987	29.7039	45.3813	43.558	15.2518	14.9151	20.5115	17.7903
ENSMUSG00000040463	31.7073	31.5566	26.6968	26.5375	37.6642	38.7672	31.4235	29.8855	31.4987	28.8478	23.9444	24.908
ENSMUSG00000034312	13.7058	12.4167	22.4024	22.2456	12.2141	12.023	16.7646	18.8699	44.3139	44.9961	66.9252	76.5281
ENSMUSG00000045427	31.6749	29.7382	34.399	31.3783	30.0317	26.7756	32.2016	28.6018	30.2114	31.2455	29.7056	27.2469
ENSMUSG00000029076	28.1404	30.123	36.729	38.164	27.5443	28.3038	31.9214	31.3936	24.3756	23.5188	32.1	30.2858
ENSMUSG00000021518	30.8361	28.7291	33.7319	35.4327	33.1194	28.985	35.5901	33.2364	21.5208	20.8056	28.8117	31.7978
ENSMUSG00000021607	32.9196	36.3731	39.2005	33.843	42.0388	41.824	39.5732	38.3915	18.3288	13.3784	13.959	12.4945
ENSMUSG00000041935	28.6876	27.4323	25.4259	24.1461	27.6091	25.558	23.5284	22.3397	38.0872	33.5712	39.7571	46.1193
ENSMUSG00000020456	26.0216	26.2747	40.7539	41.2486	31.864	31.9902	38.6316	39.6324	17.101	18.6625	25.5241	24.3818
ENSMUSG00000021589	38.0444	35.7847	33.688	33.1039	38.3059	35.9229	35.9883	32.1871	15.1615	14.1006	22.9862	26.3531
ENSMUSG00000032383	34.3747	37.7442	30.4455	29.112	30.8778	29.8794	28.1368	26.108	28.8763	28.25	29.4349	28.2638
ENSMUSG00000020814	14.1969	17.1741	30.3195	28.9445	26.7029	28.1777	41.2539	39.6234	30.2057	31.8071	37.4275	35.5857
ENSMUSG00000075334	50.2465	58.9425	26.1678	21.4845	57.1498	64.6362	32.3578	32.0285	5.60582	7.48639	2.57792	2.62873
ENSMUSG00000039515	27.1005	29.8042	33.4239	33.782	25.8794	28.1126	27.5559	28.564	29.9932	32.1233	34.0632	30.7195
ENSMUSG00000032348	37.801	46.7944	38.4389	36.0958	54.3007	50.771	47.773	37.8011	1.99822	2.0448	4.372	2.92879
ENSMUSG00000028743	29.701	34.1484	26.7414	27.1439	33.6806	36.826	27.6874	31.7438	26.8625	29.9666	31.6107	24.9606
ENSMUSG00000073982	31.4819	36.9455	32.4877	34.0414	32.9103	33.4137	32.7666	37.8125	23.8234	25.1174	19.7387	20.3854
ENSMUSG00000000088	31.606	34.6502	33.4362	34.7313	36.258	35.488	38.6395	32.792	18.0847	21.0284	23.4781	20.7132
ENSMUSG00000010406	21.8539	32.8613	24.3303	26.498	31.9033	32.9837	25.6882	25.6612	40.7916	45.5444	29.3467	22.7587
ENSMUSG00000028551	21.4315	23.6472	15.3617	18.1195	22.9979	23.6907	16.6462	15.0549	57.9132	59.0048	43.1751	43.0357
ENSMUSG00000025702	24.9122	24.5163	23.8881	23.5796	25.3665	25.5408	22.8885	23.3728	38.2088	38.1383	45.1621	44.4898
ENSMUSG00000025352	19.924	22.6951	50.8483	52.4293	26.8824	30.6261	65.836	61.6617	7.09486	7.43517	7.90318	6.48578
ENSMUSG00000033720	18.4614	19.1404	25.3725	26.6545	14.7363	16.0046	18.872	19.6089	16.9119	19.1896	84.3542	80.4433
ENSMUSG00000034730	55.7803	56.0755	18.5484	23.3807	61.0224	58.3114	25.8424	22.9358	5.30921	5.61569	13.1576	13.6549
ENSMUSG00000033365	26.686	27.3731	32.6927	34.5487	21.9426	24.2787	24.819	27.6073	30.5612	28.743	37.4698	42.676
ENSMUSG00000096842	17.6491	23.2503	20.8168	51.644	25.1179	44.1991	29.1188	27.2858	27.3452	16.2256	12.4891	64.216
ENSMUSG00000053119	20.7776	19.3841	29.5648	28.1824	20.709	21.8808	25.5381	27.7286	37.6677	37.1359	43.939	46.796
ENSMUSG00000038967	21.6698	23.6168	26.0146	24.427	31.3349	29.983	35.7806	32.3363	27.6792	29.6456	36.874	39.8979
ENSMUSG00000021913	29.1354	28.1268	25.2712	27.7806	43.1342	43.0921	41.6144	45.4304	20.6998	19.208	18.126	17.3132
ENSMUSG00000006369	7.5639	7.93792	9.92736	9.41867	2.58566	2.54172	7.17571	6.0697	60.7659	59.6474	88.1335	97.0836
ENSMUSG00000059195	30.9279	26.03	32.896	54.7377	25.389	23.2073	43.78	28.2479	19.5686	29.5285	19.1957	25.2588
ENSMUSG00000028426	29.0929	30.9703	37.7435	40.7761	25.8717	29.4049	33.0523	33.5279	25.9306	25.0056	25.2872	22.0805
ENSMUSG00000069769	30.061	29.468	25.6888	26.9604	25.8738	25.524	25.552	23.8208	39.5966	40.5647	34.9471	30.6026
ENSMUSG00000024644	29.1834	33.7038	38.1104	39.4225	31.7078	34.6074	36.0757	33.2595	14.4432	16.1532	27.646	24.2825
ENSMUSG00000068747	16.8141	15.6994	32.153	31.7052	16.0331	15.5635	25.7808	25.6602	37.9772	38.1841	50.7674	52.1414
ENSMUSG00000056429	17.5607	16.4603	47.5753	50.5977	19.5411	19.1629	43.8578	42.6738	18.2659	17.5806	32.6996	32.4147
ENSMUSG00000108601	56.1487	57.6767	41.6604	35.3154	34.2673	33.0165	29.4435	26.8911	9.48248	8.59599	14.867	10.9794
ENSMUSG00000066324	36.6368	34.7584	34.4213	35.385	35.7471	33.5968	30.2995	29.5166	20.6812	20.5297	22.5763	24.1688
ENSMUSG00000026342	24.1187	25.665	32.6022	34.1129	37.2135	38.9815	42.0622	43.1583	16.9482	17.9237	20.4621	25.0209
ENSMUSG00000036707	29.0503	26.2052	33.9969	34.5532	27.8143	29.7572	36.4126	34.6359	24.6298	23.362	27.9993	29.6434
ENSMUSG00000025555	16.415	17.1653	25.3305	26.8498	15.5116	14.6188	19.6771	20.552	49.0373	45.7175	54.0269	53.0739
ENSMUSG00000041390	4.97531	5.74404	35.7963	36.517	4.43794	5.2477	22.5602	25.4712	47.4658	50.6643	55.8936	63.0881
ENSMUSG00000065431	42.8602	39.5302	36.3217	9.30092	29.2175	23.0439	31.9897	22.2679	34.233	31.5993	28.6882	28.4021
ENSMUSG00000022848	25.181	26.6358	30.4065	30.8946	27.4285	28.7886	31.2499	31.1537	26.0473	25.7725	38.3292	35.0631
ENSMUSG00000046756	42.6263	48.1389	26.2752	26.8353	37.3217	42.6965	30.6615	30.2868	17.859	19.3515	17.0323	17.5497
ENSMUSG00000047423	26.3707	30.7535	29.2972	29.7143	31.7324	34.5093	28.8604	31.7365	31.6629	27.1269	28.0621	26.5901
ENSMUSG00000070923	25.9335	26.6999	24.0841	22.6239	27.514	26.0106	21.0663	21.7943	37.125	35.4617	43.6113	44.2602
ENSMUSG00000049932	35.2586	42.8359	26.7076	29.392	34.599	35.5494	22.9284	20.3427	33.4032	26.1864	25.9471	23.0307
ENSMUSG00000037149	30.9428	28.3469	34.8019	32.8623	30.2296	28.3767	30.4284	29.3628	28.9904	27.8802	27.7881	26.0712
ENSMUSG00000006498	28.8135	26.9733	37.7617	35.2891	32.3858	32.8037	40.0998	35.8436	21.4214	23.0108	20.2808	21.3402
ENSMUSG00000028221	35.2513	33.8935	30.8507	30.3785	33.9236	33.4009	28.4099	26.3876	26.9964	22.6763	24.6292	29.0069
ENSMUSG00000018565	26.6413	26.0317	33.5168	32.4713	37.302	35.5589	37.4255	35.6262	21.1688	21.14	26.1547	22.6002
ENSMUSG00000014956	27.9944	28.8164	41.2709	41.6382	22.8001	22.9062	26.9611	29.6157	25.5992	24.2064	31.539	31.8067
ENSMUSG00000014856	26.5649	27.4906	35.43	32.1223	26.4282	29.3904	33.456	31.5109	25.8684	27.6023	30.0668	29.1025
ENSMUSG00000081738	29.9614	24.9841	31.6123	28.242	34.7009	32.7076	35.0996	27.3446	19.2641	25.9595	30.1464	34.366
ENSMUSG00000022031	26.9471	25.6888	25.3576	25.8691	27.9095	28.3015	24.6431	23.4159	41.3579	36.6394	36.1671	31.8749
ENSMUSG00000004849	30.5574	33.5532	41.2381	38.5163	27.9728	31.0507	34.3362	34.5263	21.8903	17.0382	22.0794	21.1901
ENSMUSG00000050271	15.2172	13.0041	27.6963	29.5191	12.9752	13.3825	22.1513	21.7191	56.0938	54.9519	44.5193	42.5202
ENSMUSG00000047514	28.5732	29.0613	30.0682	30.1294	34.2454	36.1086	29.2294	32.0003	29.5271	26.9926	23.589	24.1355
ENSMUSG00000024537	31.5063	35.5953	30.0337	30.3057	33.1919	36.2515	30.9454	31.1794	29.6494	23.9017	21.4917	19.5949
ENSMUSG00000028821	31.3507	31.428	22.6977	21.4627	30.3207	35.2942	23.0923	23.99	39.9883	37.76	29.0863	27.0007
ENSMUSG00000022698	31.6286	29.7089	36.9885	36.1865	28.4646	24.5146	29.0959	26.4794	26.5944	23.1816	30.2851	29.698
ENSMUSG00000027566	27.4033	32.4652	29.1265	28.6639	32.6864	35.3717	32.7742	30.3745	28.2338	29.2412	23.8628	22.5589
ENSMUSG00000009470	40.9768	35.2342	28.0098	29.2488	28.0973	30.1284	26.0569	25.3278	24.0715	24.4998	27.7597	33.3199
ENSMUSG00000018846	32.4551	30.5169	29.1743	29.455	31.6319	32.1555	30.1681	28.1123	21.8896	25.8154	28.5692	32.6926
ENSMUSG00000002059	43.2143	41.9299	19.3828	18.1635	53.5885	55.2723	28.4878	25.7001	19.6956	18.2108	15.5582	13.1464
ENSMUSG00000040459	31.5904	31.866	18.7468	17.3863	28.4908	28.2189	20.4266	22.5714	36.9962	37.329	37.5047	40.5835
ENSMUSG00000024875	26.0117	25.7687	35.0575	31.8462	32.6906	32.3278	35.5545	32.5832	24.2533	20.6527	27.3448	27.4491
ENSMUSG00000019558	23.7667	23.504	44.7497	44.3243	16.7008	19.2458	34.0784	37.0102	20.1459	21.9066	31.4717	34.4228
ENSMUSG00000039621	57.9013	57.1053	13.0997	12.5242	44.7302	49.4681	14.1089	14.1448	30.416	28.7299	14.7469	14.3077
ENSMUSG00000020664	30.0499	30.7049	32.5593	33.5472	32.5432	32.7623	30.8697	31.337	21.8048	23.898	26.1975	24.9921
ENSMUSG00000005510	29.84	33.4053	26.2243	26.3782	39.2887	37.9625	33.9067	33.9499	22.7973	23.2432	22.9937	21.2652
ENSMUSG00000026914	29.4955	27.8061	37.8325	37.9593	29.2204	29.1542	33.3212	33.078	20.4392	17.3805	28.9231	26.2968
ENSMUSG00000022018	76.1243	98.9169	20.2886	13.38	48.2706	51.9402	7.70521	11.7907	6.21388	7.89586	3.47291	4.6768
ENSMUSG00000039217	35.4892	36.5201	16.3048	24.1472	57.1204	43.9238	35.4994	29.6669	16.5023	17.6319	21.603	15.9628
ENSMUSG00000033423	30.7334	29.3653	32.1763	29.252	33.1713	30.2754	29.4578	30.5154	25.2221	26.0565	26.7121	27.106
ENSMUSG00000026796	4.84631	5.17558	50.7513	50.7854	3.56446	4.92776	40.7945	45.1247	34.7709	41.6061	33.1813	34.2654
ENSMUSG00000018707	26.8615	29.2613	33.4794	31.5464	22.1727	24.9547	26.1057	27.3051	31.3717	30.9715	32.3401	33.3684
ENSMUSG00000028173	27.2651	25.6315	52.0746	48.6411	30.2077	25.5211	50.3677	45.8138	10.1948	9.63145	12.3592	11.8528
ENSMUSG00000036820	21.6858	21.0039	17.4885	19.9949	23.2775	24.7611	24.4302	19.2144	49.4939	45.3594	42.7376	40.0363
ENSMUSG00000025139	31.6513	28.3451	40.2327	40.7001	28.282	31.1164	33.9796	32.081	17.4919	17.8073	24.9713	22.6306
ENSMUSG00000033813	31.7002	28.9674	30.4235	29.2207	30.1773	33.7969	28.1986	27.0886	26.5525	25.8366	25.6255	31.199
ENSMUSG00000062006	2.68654	1.65005	1.73462	1.1993	2.11482	1.76868	1.79236	1.31142	109.922	116.403	61.6363	46.5416
ENSMUSG00000090761	14.8624	19.9288	40.6541	37.7594	23.0494	18.4288	49.7516	56.4426	12.4643	20.0607	26.5678	28.6887
ENSMUSG00000032228	27.8265	26.5654	30.4454	30.2265	21.7113	23.9842	24.8224	22.9818	34.6125	31.866	36.5238	36.9506
ENSMUSG00000020477	28.5665	34.5492	27.1357	27.2074	39.8568	45.5983	33.8189	34.2617	22.5345	20.9546	19.8443	14.1548
ENSMUSG00000044221	26.7766	24.3771	37.5161	36.455	27.1604	26.6758	35.204	32.0265	25.1283	24.2159	26.2673	26.5899
ENSMUSG00000062328	14.3039	24.0132	3.75888	4.0048	6.54304	7.38892	3.76801	3.92312	111.047	94.5669	36.0522	38.9461
ENSMUSG00000040824	28.3396	39.3032	27.7818	26.6366	39.949	39.8852	33.3886	29.5448	25.9762	23.7315	20.2286	13.492
ENSMUSG00000003099	29.2959	32.646	29.6193	29.8596	33.7729	32.5703	33.4193	29.8031	23.7892	25.1681	25.2744	22.7551
ENSMUSG00000015750	30.4938	30.8512	30.564	28.1182	29.4297	28.4881	26.7662	29.752	26.153	28.6968	29.8021	28.6974
ENSMUSG00000074247	24.8091	24.1536	33.0737	33.0183	24.3776	26.3214	28.7756	30.7247	29.3156	30.138	34.1355	28.9594
ENSMUSG00000015869	31.4209	29.6183	25.3429	23.3754	30.6637	31.0944	26.1136	28.0929	29.4531	26.4418	33.9213	31.9236
ENSMUSG00000024083	20.6903	20.9053	29.8217	30.9004	20.5928	18.8456	26.9146	25.0925	33.4487	34.5145	41.0802	44.6174
ENSMUSG00000029461	34.199	34.2361	26.69	27.0083	29.2567	27.9111	27.7488	27.5868	19.7673	21.4893	35.9696	35.0276
ENSMUSG00000003438	43.1783	45.5923	23.807	20.9378	42.7667	48.2876	25.3626	24.3098	20.7911	22.3335	16.2172	13.2572
ENSMUSG00000020457	26.0605	25.7203	34.782	30.4417	31.4597	32.2394	34.7536	33.8488	28.2278	24.5072	22.9973	21.6771
ENSMUSG00000006134	32.8286	30.2562	25.0526	25.4087	25.0402	26.4929	24.4927	23.5298	29.8287	32.1179	35.4097	35.8536
ENSMUSG00000022105	18.3936	15.8359	38.3876	36.493	19.888	16.4661	49.5844	42.8135	27.2878	24.6749	26.5678	29.8592
ENSMUSG00000022808	26.807	25.6823	34.009	33.8131	26.2542	27.5753	29.4201	28.239	24.8015	26.9748	32.0661	30.5839
ENSMUSG00000102824	22.7251	36.7193	36.9767	31.1984	32.5171	31.9003	34.2351	35.7509	22.3929	27.0271	22.4304	12.2929
ENSMUSG00000041278	27.2951	25.457	30.6938	31.5233	35.6743	31.2868	37.3009	36.509	25.6315	20.4119	21.9437	22.3129
ENSMUSG00000024104	23.4941	22.353	22.8947	21.0502	21.2377	21.5128	22.8429	20.9137	42.3376	37.7799	43.4176	46.0459
ENSMUSG00000022789	34.1453	27.5191	32.841	28.2651	35.3404	32.6024	32.7897	31.6956	19.0861	17.3034	26.7822	27.4678
ENSMUSG00000054808	23.4025	20.4444	40.071	39.6844	22.8914	23.2224	35.3329	33.724	26.3923	27.4819	26.3351	26.8502
ENSMUSG00000015305	44.582	41.375	22.9417	23.1914	44.8316	41.424	26.5315	26.5149	13.8597	15.0532	22.8013	22.7159
ENSMUSG00000015120	26.5118	28.3575	20.7985	21.9438	25.6431	27.9995	21.5047	21.5618	39.744	40.4286	35.1551	36.1495
ENSMUSG00000013822	25.691	27.6275	34.2599	31.8931	29.7597	35.9798	33.9337	34.0484	22.0911	25.2821	21.3593	23.6962
ENSMUSG00000003581	28.2903	26.9289	18.6575	17.6334	34.8012	37.3844	28.26	28.2247	29.8907	30.7223	32.6344	32.1753
ENSMUSG00000002052	27.5673	26.5526	30.5586	31.1242	29.9772	28.6111	38.3507	36.3308	21.3793	22.5973	25.2634	26.6801
ENSMUSG00000024270	20.1281	20.2697	43.1835	44.3594	20.0614	19.3963	30.9251	33.7708	28.7291	27.6265	28.0267	28.3007
ENSMUSG00000021477	22.8729	22.4779	49.7581	43.8717	22.1649	21.3776	37.352	38.1212	17.1382	17.2608	28.0799	24.1494
ENSMUSG00000038365	21.8799	23.2938	34.6181	35.9796	22.5306	22.9648	32.2178	33.4783	25.343	24.6958	35.1024	31.9678
ENSMUSG00000014195	24.6207	23.4053	25.5918	26.2082	31.1282	28.5976	29.6644	31.5233	29.9474	29.9405	30.9584	32.4113
ENSMUSG00000091086	29.2396	38.7174	24.0152	20.6222	29.9695	33.7448	24.363	22.1312	42.7691	41.8078	20.5893	15.9824
ENSMUSG00000020114	26.894	26.5265	31.447	31.7421	28.5876	28.9891	29.7871	31.3465	21.9732	21.5253	31.7857	33.3151
ENSMUSG00000078532	26.6495	32.9748	49.1294	45.1049	19.8409	21.4718	22.0255	25.3724	22.3318	25.3345	24.9655	28.6019
ENSMUSG00000022490	18.7238	23.1104	35.9452	39.3893	29.4294	25.1449	80.1478	66.256	3.5702	3.47981	13.2229	5.37933
ENSMUSG00000063480	31.3828	32.6797	29.0392	28.5014	28.654	30.5353	26.5433	23.2295	29.3988	30.1013	28.697	24.6941
ENSMUSG00000028127	34.7325	31.0303	23.085	24.2491	25.1627	26.7481	21.3884	19.7099	30.162	29.2129	38.0135	39.772
ENSMUSG00000029071	28.9106	32.3498	29.8047	28.2466	25.1554	26.3626	26.5107	27.7508	29.4878	27.6926	28.1224	32.6682
ENSMUSG00000024772	20.426	20.8845	45.3459	43.6144	16.1439	17.3327	33.4013	33.1861	24.7546	27.1875	28.5278	32.13
ENSMUSG00000036667	18.9367	18.9866	20.0628	18.2803	19.2457	17.9821	19.4788	19.5902	49.006	45.864	48.1848	46.7998
ENSMUSG00000078713	30.9683	40.0452	23.438	29.3665	31.9982	36.4195	31.7739	32.646	26.5159	23.3289	18.7219	17.1618
ENSMUSG00000063888	27.1055	29.0085	23.885	22.9002	26.5777	27.4191	22.3924	22.2007	36.1768	33.8907	39.2372	31.5292
ENSMUSG00000021819	29.9095	28.456	27.8866	27.4294	29.9185	29.1688	32.1143	33.2995	25.8409	24.5243	27.4853	26.2623
ENSMUSG00000008668	13.8451	9.74174	5.75146	4.40067	10.4097	8.60892	4.76736	5.15077	107.45	98.8189	38.0581	35.045
ENSMUSG00000040813	23.3699	26.1869	33.3164	33.4778	27.5485	29.1757	41.185	40.4966	20.573	18.355	24.0965	23.9694
ENSMUSG00000035342	24.5317	24.5386	31.7667	33.64	23.2979	26.4858	28.3256	32.538	32.0271	33.559	24.0423	26.7683
ENSMUSG00000024816	20.0097	18.106	49.0907	52.2887	20.0695	19.1671	38.4738	45.2653	20.4288	16.4929	20.9897	21.0817
ENSMUSG00000020362	34.1664	34.7197	26.9848	27.1639	34.7048	33.2298	28.5688	28.0031	25.3268	24.0378	22.1197	22.4083
ENSMUSG00000022791	54.7952	50.1474	16.9785	16.8947	39.3161	43.5751	23.4218	23.9927	16.4075	15.3492	20.226	20.2247
ENSMUSG00000019998	27.1238	26.2183	27.7057	26.6036	28.3672	27.7337	29.8861	27.76	24.8403	22.108	37.2808	35.4408
ENSMUSG00000038387	11.9249	11.7866	45.0298	44.9473	11.6686	13.3963	35.4859	40.8463	32.7884	34.3314	26.8206	31.9157
ENSMUSG00000063412	26.3828	32.3843	22.9048	27.5451	36.8758	35.3296	36.8552	27.5951	21.1621	29.3888	24.2455	20.2397
ENSMUSG00000031176	23.5279	23.0479	45.9951	39.7347	22.9509	22.2072	35.8224	39.2091	14.3263	13.2428	30.6657	30.1008
ENSMUSG00000025969	14.6597	13.4146	48.7806	53.2497	36.0183	36.8795	60.2519	64.4439	3.74892	4.30894	2.65483	2.29614
ENSMUSG00000042670	26.3263	30.9262	29.0538	29.6646	32.5225	32.1227	33.9756	24.9601	20.4645	24.2155	27.866	28.404
ENSMUSG00000022400	29.0708	31.3004	30.8826	28.5709	34.6551	30.7379	31.1277	28.567	23.717	24.0675	26.8052	20.8543
ENSMUSG00000021314	14.9613	14.6378	10.241	10.1359	13.286	13.9113	10.1754	9.83033	71.5343	70.8415	49.0518	51.5889
ENSMUSG00000025171	25.7647	31.1048	26.9274	20.6283	31.2457	36.3531	31.703	30.9816	27.3515	26.5219	28.1569	23.0891
ENSMUSG00000032594	26.9846	27.5902	20.8046	20.6854	29.056	30.491	25.3992	23.7815	33.5453	34.8603	30.4777	35.9796
ENSMUSG00000032340	31.0358	29.3971	23.5658	26.1919	28.0514	27.4599	23.2368	22.9183	28.4779	28.1695	34.5712	36.3164
ENSMUSG00000032458	27.1119	24.8156	39.357	40.4163	23.5266	23.7006	32.5336	30.3898	21.7282	22.0833	27.6024	26.0671
ENSMUSG00000005949	24.4648	25.6452	29.7016	30.808	39.5258	37.1171	40.5512	38.9489	14.6717	15.4378	21.1278	20.8904
ENSMUSG00000004535	19.7797	18.6226	24.5067	23.8541	20.1402	17.838	24.5323	21.2352	36.1038	33.9312	49.0174	49.2547
ENSMUSG00000033021	25.3817	28.6118	29.3317	28.7859	34.574	34.6449	33.3002	36.7897	23.4242	22.7466	21.5944	19.6101
ENSMUSG00000021048	29.2133	30.9019	23.7276	25.9567	36.7249	36.5303	26.8076	27.4062	18.9612	21.1744	32.487	28.6735
ENSMUSG00000030516	25.6758	25.7162	37.0324	39.7268	26.2186	24.6269	40.8502	36.3091	19.6164	19.7305	20.4533	22.5272
ENSMUSG00000024560	26.3055	29.5393	25.6111	24.4925	28.4815	28.2566	25.9028	23.9238	35.1844	34.3887	27.4676	28.8476
ENSMUSG00000021760	20.7407	20.4359	39.9184	39.0674	41.1831	36.855	67.9895	60.8664	1.13595	2.0859	4.47866	3.1656
ENSMUSG00000028609	30.8166	33.7021	28.1576	19.7252	33.5263	25.5738	27.5586	24.5603	29.8906	28.9129	28.6955	26.6114
ENSMUSG00000054256	21.9299	22.3043	25.3849	25.2191	25.9802	23.1212	30.9474	34.9753	33.4906	32.2449	32.8662	29.2276
ENSMUSG00000027472	26.7959	25.9994	29.1268	28.1122	36.1591	37.9586	43.643	45.5503	16.4057	18.3201	16.2763	13.3402
ENSMUSG00000015224	39.1691	37.6669	12.9373	13.3577	44.1371	44.2667	18.7077	23.179	24.14	25.9277	26.7907	27.2715
ENSMUSG00000020894	29.0273	29.3945	33.2626	29.7676	29.379	29.7763	31.0241	33.2379	24.3913	21.2196	25.2263	21.8257
ENSMUSG00000003344	26.3975	29.3801	22.6529	22.8716	34.7894	35.9135	26.2759	28.3693	28.0521	28.8116	26.6838	27.1193
ENSMUSG00000024146	21.6262	25.625	27.6998	23.9151	27.0614	26.8613	29.0732	25.2184	31.8131	31.0148	31.8389	35.5267
ENSMUSG00000021395	19.0076	16.9337	28.3692	27.3806	17.7687	17.5636	21.0637	22.7254	39.1817	39.6217	42.9999	44.4706
ENSMUSG00000020515	28.4485	30.2876	20.9975	21.0185	36.7688	33.14	23.4857	25.3061	29.6564	31.426	27.7336	28.4532
ENSMUSG00000035198	25.6276	25.5912	28.051	28.1224	29.7526	31.7177	31.1294	32.6583	21.4742	25.844	30.4642	26.0659
ENSMUSG00000079941	24.6159	28.0111	29.3885	25.7373	40.6319	42.4012	42.0975	48.3349	17.4246	12.6854	17.0306	8.00615
ENSMUSG00000004665	17.7012	13.6207	44.9608	45.7961	9.67417	11.6866	35.454	53.0714	36.7586	34.2122	16.5419	16.8178
ENSMUSG00000029310	48.2978	48.8834	23.7184	27.5796	37.7491	37.7663	26.5325	23.2353	16.6104	15.2956	17.1232	13.3799
ENSMUSG00000002957	25.5503	23.8961	39.2811	38.7847	18.3565	20.2033	26.6999	25.5131	26.9606	26.9807	30.8933	32.703
ENSMUSG00000077450	24.1178	23.8832	29.8154	29.7808	23.0154	22.1048	26.2272	26.1389	29.044	28.7965	36.7994	35.9378
ENSMUSG00000037361	26.1612	27.7775	30.3873	29.0154	27.3984	27.5785	26.4667	26.4199	25.236	25.2764	34.4897	29.4252
ENSMUSG00000082329	8.3601	25.0956	53.0625	49.1041	20.6853	17.4799	39.3798	32.743	27.5572	29.501	27.6275	5.00385
ENSMUSG00000040549	21.8197	20.9142	29.6117	29.5008	18.7632	18.4463	26.4594	24.7809	24.6128	23.8997	46.0392	50.7365
ENSMUSG00000001473	8.88667	10.5675	67.1632	67.4648	10.9212	13.5024	52.8898	63.8886	11.7444	9.78974	8.79544	9.92225
ENSMUSG00000056204	45.776	51.8247	24.2328	26.5189	41.8823	48.304	22.9488	27.5061	11.6011	12.2106	11.6797	10.9456
ENSMUSG00000021832	28.3769	26.4531	34.0219	27.4303	27.9057	26.243	29.7938	27.7445	29.2116	26.8229	25.8361	25.4026
ENSMUSG00000025825	20.178	22.6214	32.4813	30.7118	29.5532	27.2024	39.6339	40.1011	23.0462	19.2462	26.23	24.0649
ENSMUSG00000030751	31.4901	33.1303	31.9022	30.222	30.2757	34.3827	29.3032	30.1982	21.004	21.1049	21.8548	20.1849
ENSMUSG00000030741	32.924	35.6196	26.8991	26.7388	37.8819	41.2513	32.0178	32.4464	17.1008	16.8065	17.2126	17.5303
ENSMUSG00000075701	32.6216	36.1921	35.2433	36.0362	31.6012	34.4583	31.4582	33.5949	16.3888	14.9952	17.568	14.2696
ENSMUSG00000043668	20.402	16.739	14.5574	12.6524	19.4711	20.2495	12.8781	12.8828	68.4036	56.7728	42.1158	36.8862
ENSMUSG00000024533	23.7067	21.7953	14.6233	15.0593	23.0761	21.6395	15.0243	14.4622	54.0357	51.5639	40.22	38.7318
ENSMUSG00000041729	16.8986	16.4138	22.091	19.6023	20.9894	20.2871	23.3743	20.0126	33.4625	34.8039	54.3415	51.6092
ENSMUSG00000038812	28.4117	33.2686	24.0137	19.2807	28.5547	33.837	23.7364	22.5874	33.2296	39.0512	27.3291	20.1534
ENSMUSG00000029001	19.8746	21.1612	16.6768	17.0769	34.3377	34.1437	29.2063	27.9509	32.9866	34.9461	31.0719	33.9447
ENSMUSG00000021759	13.4972	11.72	38.8873	37.8484	13.0064	11.2525	24.6595	28.9448	25.7652	25.3119	52.0981	50.1443
ENSMUSG00000026576	5.49109	5.43768	53.5844	51.7404	10.4362	9.17931	79.7635	65.3478	15.8259	15.3293	8.17758	12.5202
[truncated: 52,534 more rows]

## Sheet: Supplementary Data 4
Supplementary Data 4: Genes (p<0.05) significantly differentially expressed in trametinib-treated UI226 MB xenografts
hgnc_symbol	log2FoldChange	pvalue	padj	ensembl_gene_id
PHKA2	0.770969	5.10501e-08	8.56876e-05	ENSG00000044446
PER3	0.476717	0.000242036	0.0498913	ENSG00000049246
DGKG	3.6749	1.6054e-107	3.77253e-103	ENSG00000058866
SNCAIP	0.514566	4.48551e-06	0.00263513	ENSG00000064692
HES2	3.15158	9.51223e-05	0.0242965	ENSG00000069812
TFRC	0.454554	0.000167887	0.037573	ENSG00000072274
CACNG4	0.991739	1.24209e-08	2.58393e-05	ENSG00000075461
SCAMP1	0.855894	2.26225e-09	7.59436e-06	ENSG00000085365
BIRC5	-0.70602	8.3691e-06	0.00393331	ENSG00000089685
CHRNA4	-0.00720945	5.04721e-05	0.0139535	ENSG00000101204
CHRDL1	-0.657063	2.4064e-07	0.000245861	ENSG00000101938
NDFIP2	0.993334	6.33143e-05	0.0173003	ENSG00000102471
SHD	0.868238	0.00019005	0.0413517	ENSG00000105251
ZMIZ1	0.572307	6.54586e-06	0.00331408	ENSG00000108175
PMP22	0.44473	5.04046e-06	0.00282014	ENSG00000109099
TNS2	0.743508	1.22007e-06	0.000988637	ENSG00000111077
SMC4	-0.394804	2.92342e-05	0.00941062	ENSG00000113810
TNR	1.7122	2.81689e-09	8.27426e-06	ENSG00000116147
PLA2G4A	-0.0300269	4.97205e-05	0.0139093	ENSG00000116711
TGFB3	1.00611	8.8941e-10	4.06608e-06	ENSG00000119699
DUSP1	0.823158	1.77884e-05	0.00633349	ENSG00000120129
PLAU	0.454494	0.000205651	0.0439327	ENSG00000122861
NRK	-0.95548	6.37459e-06	0.00331408	ENSG00000123572
FOSB	1.54696	1.97481e-05	0.00682441	ENSG00000125740
FAM182A	0.601634	0.000232342	0.0487483	ENSG00000125804
FLRT1	0.978822	0.000157948	0.036098	ENSG00000126500
FCRL2	-0.0112498	2.3049e-05	0.0078497	ENSG00000132704
DSTYK	-0.473481	0.000215993	0.0457263	ENSG00000133059
TMCC2	-0.428145	6.90195e-05	0.0184305	ENSG00000133069
PHF21A	0.570289	9.40588e-08	0.000130017	ENSG00000135365
ITGA7	-0.72996	0.000158223	0.036098	ENSG00000135424
KIAA1614	-0.447901	1.5854e-05	0.00582113	ENSG00000135835
IL6	1.2598	9.77305e-06	0.00441648	ENSG00000136244
KLF4	1.24806	2.39086e-13	1.87276e-09	ENSG00000136826
ANGPTL2	0.441432	1.62582e-06	0.00115773	ENSG00000136859
TMEM132B	1.36347	3.97274e-06	0.00239373	ENSG00000139364
RHCG	-1.21122	1.75757e-07	0.000206505	ENSG00000140519
NTRK3	1.83645	1.51104e-05	0.00566994	ENSG00000140538
CACNA1A	0.910548	0.000147095	0.0349149	ENSG00000141837
FBN3	-1.78829	1.09748e-05	0.00458686	ENSG00000142449
RXRG	-1.03071	3.95001e-05	0.0119002	ENSG00000143171
NUF2	-0.845747	1.52009e-05	0.00566994	ENSG00000143228
MUC4	1.86284	4.70602e-11	2.76467e-07	ENSG00000145113
SCD5	0.410936	1.75804e-05	0.00633349	ENSG00000145284
RNF217	1.30316	3.12729e-05	0.00979842	ENSG00000146373
CREB5	0.538964	6.76245e-07	0.000588558	ENSG00000146592
RADX	-0.610256	5.85537e-06	0.00312716	ENSG00000147231
GPD1L	-0.714734	1.31951e-08	2.58393e-05	ENSG00000152642
AGPAT5	-0.47992	1.94555e-06	0.00134466	ENSG00000155189
STEAP2	-0.846948	0.000240035	0.0498913	ENSG00000157214
RADIL	1.05453	0.000112943	0.0279374	ENSG00000157927
GOLGA6A	3.51244	8.9405e-06	0.00411947	ENSG00000159289
MCM3AP	0.838889	4.9627e-05	0.0139093	ENSG00000160294
KIF26B	0.751507	1.37276e-06	0.00107528	ENSG00000162849
PRKCI	-0.527778	0.000121856	0.0295205	ENSG00000163558
PRSS12	-0.0162771	1.31023e-05	0.00513151	ENSG00000164099
SLITRK5	-0.0321193	4.3556e-05	0.0126498	ENSG00000165300
TMEM135	1.24954	0.000154007	0.0358859	ENSG00000166575
YIF1B	-0.327861	0.000109299	0.0273237	ENSG00000167645
MECP2	-1.33694	5.30469e-09	1.38505e-05	ENSG00000169057
LDB2	0.636017	2.30457e-07	0.000245861	ENSG00000169744
SMAD1	1.61224	3.44064e-05	0.0106384	ENSG00000170365
METTL7B	-0.807998	1.91951e-07	0.000214793	ENSG00000170439
SGCD	-3.00483	2.43674e-06	0.00154759	ENSG00000170624
GATM	0.400865	4.36033e-05	0.0126498	ENSG00000171766
TMCC1	1.73528	9.66513e-05	0.0244216	ENSG00000172765
ZHX3	0.482394	7.72627e-05	0.0202641	ENSG00000174306
TAC4	-0.0110882	8.13247e-06	0.0039001	ENSG00000176358
CTNNBIP1	-0.534117	8.42417e-05	0.0217538	ENSG00000178585
EMILIN3	0.597804	0.000175636	0.0385726	ENSG00000183798
SULF2	0.996002	0.000128077	0.0307111	ENSG00000196562
FLVCR1-DT	-0.833059	0.000205257	0.0439327	ENSG00000198468
ARMH1	0.991327	0.00015424	0.0358859	ENSG00000198520
MAGEA1	-2.04037	1.24699e-05	0.00505223	ENSG00000198681
ABCA4	-1.27795	1.06644e-05	0.00458686	ENSG00000198691
SPDYE2	7.41301	5.47119e-06	0.00298994	ENSG00000205238
LCMT1	0.995182	1.03819e-09	4.06608e-06	ENSG00000205629
HERC2P9	0.561185	4.87167e-06	0.00279218	ENSG00000206149
IFI30	6.37761	1.48599e-05	0.00566994	ENSG00000216490
	1.51548	1.58305e-06	0.00115773	ENSG00000221857
RAB6C	6.71486	4.16755e-05	0.0123966	ENSG00000222014
TNK2-AS1	4.62707	6.52907e-05	0.0176352	ENSG00000224614
RHEBP2	-7.86158	4.99731e-07	0.000469727	ENSG00000226964
LINC02577	1.35531	0.00016401	0.0370583	ENSG00000228742
RHEBP1	7.53813	2.25366e-06	0.00147107	ENSG00000229927
TMSB4XP6	-0.0373653	1.64037e-07	0.00020288	ENSG00000230043
LINC01036	-2.58702	1.06283e-05	0.00458686	ENSG00000230426
LINC01934	-0.00860261	4.52883e-05	0.0129784	ENSG00000234663
RPL6P27	3.18695	3.61201e-06	0.00223365	ENSG00000235552
TMSB4XP1	-1.60327	5.92561e-07	0.000535561	ENSG00000236876
LINC00649	3.02365	8.88256e-09	2.08731e-05	ENSG00000237945
AQP1	-1.03074	1.84636e-05	0.00647578	ENSG00000240583
PSMC1P1	1.46758	7.76104e-05	0.0202641	ENSG00000241506
SEPTIN14P2	-0.0136718	1.61544e-06	0.00115773	ENSG00000244528
CSTF3-DT	2.90275	6.02282e-08	9.05379e-05	ENSG00000247151
	-2.18534	1.29158e-07	0.000168616	ENSG00000248714
LINC02261	7.70053	1.06948e-06	0.000897562	ENSG00000249699
	6.98073	6.62844e-06	0.00331408	ENSG00000249894
SEPTIN14P4	7.93313	3.0356e-05	0.00963966	ENSG00000251155
	-0.0113084	0.000172356	0.0382093	ENSG00000251668
	7.35637	2.14545e-06	0.00144046	ENSG00000253829
ATP6V1G2-DDX39B	1.02919	2.2399e-08	4.04887e-05	ENSG00000254870
HNRNPUP1	3.73981	0.000119418	0.0292313	ENSG00000259051
	-0.0114495	1.1126e-05	0.00458686	ENSG00000261864
FXYD1	1.00668	3.87485e-05	0.0118253	ENSG00000266964
	-4.48919	9.5784e-27	1.12541e-22	ENSG00000267228
H4C15	-0.808205	2.3884e-05	0.00790495	ENSG00000270276
GTF2IP13	1.02765	6.16454e-08	9.05379e-05	ENSG00000272556
	-0.0143381	1.30561e-05	0.00513151	ENSG00000272657
	-0.0134779	2.90523e-05	0.00941062	ENSG00000277758
BCLAF1P2	1.41795	2.90536e-07	0.000284472	ENSG00000279800
LINC01669	-0.0121653	1.09367e-05	0.00458686	ENSG00000280191
	-0.0106675	2.36988e-05	0.00790495	ENSG00000285528
SPEGNB	-2.57434	7.6894e-06	0.00376444	ENSG00000286095
